# Supplementary material for: Avian and serpentine endogenous foamy viruses, and new insights into the macroevolutionary history of foamy viruses
Source: Virus Evol. 2020 Jan 12;6(1):vez057. doi: 10.1093/ve/vez057 (PMC6955096; doi:10.1093/ve/vez057)
Supplement: vez057_Supplementary_Data [file vez057_supplementary_data.zip]

Archive with 12 entries (12 files):
- Data S2 ERV-Spuma-Cbo.internal region portion.fas
- Data S3 ERV-Spuma-Cbo.long terminal repeat portion.fas
- Data S4 ERV-Spuma.1-Hha sequence.fas
- Data S5 Gag protein alignment.fas
- Data S6 Pol protein alignment.fas
- Data S7 Env protein alignment.fas
- Figure S1 ERV-Spuma-Cbo consensus sequence and ERV-Spuma.1-Hha sequence.pdf
- Table S1 Genomes searched for FV-like ERVs.xlsx
- Table S2 Viruses used in this study and their hosts.xlsx
- Table S3 Evolutionary timescales of animals and their FVs.xlsx
- Avian and serpentine EFVs.Supp Legends.docx
- Data S1 ERV-Spuma-Cbo.consensus sequence.fas
