# Supplementary material for: Avian and serpentine endogenous foamy viruses, and new insights into the macroevolutionary history of foamy viruses
Source: Virus Evol. 2020 Jan 12;6(1):vez057. doi: 10.1093/ve/vez057 (PMC6955096; doi:10.1093/ve/vez057)
Supplement: vez057_Supplementary_Data [file vez057_supplementary_data.zip › Data S2 ERV-Spuma-Cbo.internal region portion.fas]

>BDFF02022208.1:c3000-1_Ciconia_boyciana_2881A_DNA_Cibo_22208_whole_genome_shotgun_sequence
--------------------------------------------------------------------------------------------------------------------------------------------------------------------------------------------------------------------------------------------------------------------------------------------------------------------------------------------------------------------------------------------------------------------------------------------------------------------------------------------------------------------------------------------------------------------------------------------------------------------------------------------------------------------------------------------------------------------------------------------------------------------------------------------------------------------------------------------------------------------------------------------------------------------------------------------------------------------------------------------------------------------------------------------------------------------------------------------------------------------------------------------------------------------------------------------------------------------------------------------------------------------------------------------------------------------------------------------------------------------------------------------------------------------------------------------------------------------------------------------------------------------------------------------------------------------------------------------------------------------------------------------------------------------------------------------------------------------------------------------------------------------------------------------------------------------------------------------------------------------------------------------------------------------------------------------------------------------------------------------------------------------------------------------------------------------------------------------------------------------------------------------------------------------------------------------------------------------------------------------------------------------------------------------------------------------------------------------------------------------------------------------------------------------------------------------------------------------------------------------------------------------------------------------------------------TATTGAAAGGGGTCGGATATATAGATTCATT-AAAAAATCTGAAATAGGTAAGCATGAAGTAAACTTTTTGGGCTTTGCGATTACTAATGAGGGAAGAGGTCTAACAGATGAATATAAAGAAAAACTACTCAATTTGCAGCCCCCAAAGACTCTTAAGCAACTGCAGAGTATTTTAGGATTTTTGAATTTTGCCCATCCTTTTATTTTCAATATTGTAGAATTGGTAAAACCTCTCCATGATGCCATCATTAAGGCAAATAACAATGAACCTTTTTGGGAACAAAAACAACAAGACACTTCAGATGAATTAATCACAGCGATTAACCAAGCAGCTCTTTTAACTGAAACAGACCCAACCAAACCCCTAGCAGTAAAGCTACATGCATCTCCTGAAGCAGGATACATC---------------------------AGGCTAT---ATGTGGGGGATAGATCTCCCTTTCAATACATTTCTATAGTATTTAAGGGAGCTGAAAAAAGATTTACTTCAACTGAAAAACTGTTGGTTGTAACGCAATATGCTCTAATTAAAAGTTTTGACATAGCTCAGGGACAAATGATTCATGTTTACTCTCCATTACGATCCCCTGAGACATTACAAAGCCATAGTATCCCTGAAAGAAAAGCTTTATCATCATGATGGCTAAAGTGGATGAGTCACCTAGAGAATCCACAAATCAGATTTCATTACGATGAAGAATTACCTGACTTGACATCTTCACCTGCCCCCAGTGAGAAACAGGTCACGATCAGGCCATTGACAGAATATAAACGAATATATTACATCGACAGAAGGGCAATAACCAATGAGCATAAAAGGCAGGCCAGAATGGGCATAGTACAAGACATTTTTAATCCATGCTACCAAGTTTTAAATGTATGGAGTATTCCATTAGGGCAGCATCAAGCACGGTACGCAGAAGCAGCAGCACTAGAATTTGCCCTCCAACAAATCCCAATGGACCAAAA-CCAATATTAATTATTACAGATTCAGACTATGTCTCTAAACGTTATAATTCTAAGCTAGAATTTTGGGAATCTAATTGGTTTTGTAATGCAAAAGGCAAACCATTGCACCATATCTCATTATGGAAAAGCATTTCTGAACTAAAGAAAATTAAGCCCTGGGTGCACGTCACCCATGAGCCAGGGCATCGATGCATCAGGACCAGTGTACATACAGCTGGAAATGCAGTAGCTGACTCACTGGCAAAGAAGGCCAGTACGATTAATAGGAAACATACCAAGCCAACAATAGACACCAACCTTGAGCAATGCATTAATGAACGTACTCCAAACCTACCAGGATATTACAAA-AATTATAAATATCATAAAGATGACCAGGGAATATATTGGATTACTAAACCTGAGGGGGAATTTCAAATACCTCCCACTACTGAAGGACATTTGGTAACTGAAAGAGCTCATTCCTCTTTGGTACATGCACATTTTGGAAGAGATGCCACCTTAGCAGTTCTGAAATGAAAGCATTGGTGGCCATACATGATCCAGAAAGTACAGCAAGTTTTGCAGTCTTACTCTAGATGTATCACATATAATTCAGCTAATCAGGCACCCATCCCCCATGGTAAAAGATCTATCCCTGAGTCTCCTTTTGATATATTGTTTATAGATTATATATGACTATTACCAAAATGTCCTGGCCAACTGGAGTATGTTCTGGTGATTATAGATGAGGCAACTAGTTTTGTATGGCTGTACCCCACTGCAGGACCAACAGCCCAAGCCACAGTGTGAGCCCTGACTGATTTTTGCGAGACTGCTATTCCCAAGAAAATACATTCAGACCAAGGTCCTGCCTTTATGGCAGATATTTGCAAAGAGTTTGCAAAG---TATAATATACAATGGGAATACAGCACACCCTACCACCCCCAGAGTAGTGGGAAGGTTGAGAGGGCGAACGGGGAAGTCAAAGCAGCTCTCACAAAGTTATCGGGAAGTTGCCCTGGCAAGTAGTATGCCTACATTCTGCTAGTACAATTAGGCTTCAATAACAGACCTAGACCATCTATCAAAAGAACACCATTCGAATTTCTCTTTGGGGTACCAATGAATGTAGAATTTAATCTTACTTCAGACCTCTCCAGAGAATAACAATTAGCACTCCTAGCCAAAATATGACATACATTGGCAACTACCTCCACATCCACGCCACCACTCTCACCTCATTCGTGGCATCCTCTGGTTGGCCTTCTCATCCAGGAGAGGGTAGCTACTCAACGACCACTACAACCTCAGTGGAAACCACCAACTCCAATTATTAAGATACCATCTGACTGAGTTGTTGAAATTGTGGACAAGAAGGGCAACGTGAGACAGGTATAAATAGATAATTTAAAGGTAACTCCACATCAGCAACAGAATGGCCATGTCATTGGACCAGCAGATGGTGTGGGAGAGGGAGACTAGATGTAGAAAAGCACTTAACTTAGTACCATCAGACAAGACAGCACGAGCTAAAACACTGTTCCAGAATTATATTGAACAATTGGATGAAAAAAATAACATGGAAAACATGATACAGATATTAGGGCTATGCTGCGTATGCTACTAGTACTAGGATAGCAATGTGGATTATATTTTACCCTTACTCATATTAATGATTATCTTAGGAGTAACCCTGTACAGTAATATTTAGGTTACAATGGAAATATGCTATAGAGAGACAAGGCCCTACAATTACTTGGAATCAAACAATACATCAATCACCATCTATTCATAGAATCAGGAGAGGATTATATGATCATCCATTACTGGTAAATGTGACTATTACAGGATTAAAACAGGGACTATACTGGGAAGCATTTCCGAAACCGATAGTGGCCAAGGAGAGGGTGCTAGGCATATCCCAGGTATTGATATTAGATTTGGATCATATGGCTGAAGCAAACAATTTAGGAAATCTTGTTGGAAAAGAGATTCTTACTCAGCTCCTAAATGAGGAAATGAAACAGCTTAAAGATATTACTCTTAGTTTTGAAATAC-------------------------------------------------------------------------------------------------------------------------------------------------------------------------------------------------------------------------------------------------------------------------------------------------------------------------------------------------------------------------------------------------------------------------------------------------------------------------------------------------------------------------------------------------------------------------------------------------------------------------------------------------------------------------------------------------------------------------------------------------------------------------------------------------------------------------------------------------------------------------------------------------------------------------------------------------------------------------------------------------------------------------------------------------------------------------------------------------------------------------------------------------------------------------------------------------------------------------------------------------------------------------------------------------------------------------------------------------------------------------------------------------------------------------------------------------------------------------------------------------------------------------------------------------------------------------------------------------------------------------------------------------------------------------------------------------------------------------------------------------------------------------------------------------------------------------------------------------------------------------------------------------------------------------------------------------------------------------------------------------------------------------------------------------------------------------------------------------------------------------------------------------------------------------------------------------------------------------------------------------------------------------------------------------------------------------------------------------------------------------------------------------------------------------------------------------------------------------------------------------------------------------------------------------------------------------------------------------------------------------------------------------------------------------------------------------------------------------------------------------------------------------------------------------------------------------------------------------------------------------------------------------------------------------------------------------------------------------------------------------------------------------------------------------------------------------------------------------------------------------------------------------------------------------------------------------------------------------------------------------------------------------------------------------------------------------------------------------------------------------------------------------------------------------------------------------------------------------------------------------------------------------------------------------------------------------------------
>BDFF02030469.1:c2952-1_Ciconia_boyciana_2881A_DNA_Cibo_30469_whole_genome_shotgun_sequence
ATTGGTGCCCAATGTGGGGCTCGAGGACCACAATATATAACTGGTACCCTTAGAATAAATCCTAGATCTAGGTATGGCTCATAATCTCTATAATTTAGAGAGTTTTAATCAGAAGGTTCAGATGTTGTATCAACGCCCTCCAAGACATGGTGAAAATATCACCATACACATTACGTATGGCACATCGGGAATTGGTGATAGATATACATGAATAAGGTTAGAATTGCAAGGTCAAGGAGGGGCAAATTTTCCTATCCCCCAGTGGCAACACTGGGACGGATGAATAGAAAGAACTGAAATTGTAATTCATGCAAATTTTGCTGAAACATTAAATTGGTTAGGACAACCACCGGACATTAATACTGGAGTGGATTGACATGGGCCAATGGCTCATAAACCTTTCACTCCAGGAGATGAGATTTGTGAAGGATATTTACCTATAACCTTGGAAGAATTAGAGCAAATAAACCAACCAGGAAATCTGAGAATAGAAGCAGCATTATTAGCAAGATTATATAGCCAACAAAGAACACAAATAGGGACAAATGTTGGAACAGGAGGAGCTAGAGCTCCATTAGTACTGGTCCAAGTTGCGTCTCTCCCCTTTAGTAATATACGAGCAGCAGTAGGACTGAATCCCATGGACATTAAAAGG-TATTTTCCTGGATGGCTGAAAGGATTAATATATTAGAGGCGGTAATGCCCCATATGAATAATGCAACCAGACAGCAGGTGGTTAACTCACTAGTTCCCTATCAATTATCATTAAATAAAGAGGAATGTGTATCTTGGGATCAAATTATATCATGTTTGTATACTAAAGCTCACGGACATATTCCTACTGCTAAATTAGGAGAGGAATTACAGAGAATAAGCAGTGAACAAGCTATAAAGACAGTGTTCCAATTAGGATTAACTATGACAAATCAGAATTATGGGCATGTGTGGGGAATCATTAAAAATCTAGTTCCCAGTCAGGGTCCCCTAGCAGAAATTACTCATAGATTAGAAGCGTTACCAAGTGACCAGGAATGCATAAGGCAATTTTCAACTAAAGTGGATACAGTCTATTGAATGTTAGACCTTGATCCTACAGGAAAAAGGACAGGAACACCATGGGCTAGTCCAGTGAATCCCTCTCCCTCTCCTCAGAGTAACAGTACAGGCAAGAAGCCTTTTAAGAAGATATTTCCAAAAGAGGCTCCAGGTATACCTCCAACATTCAAGCCTTTTAAACCAGAGGAGAGAAGGTATCTGGCATCTCGAGGAAGAACAGAACCTACTAAGGGAGGTTATAACCATAGACCCAGGGTTATTC-TCCTCCACGATATGGACAACGGGATTGGTATTCAGGATCCAATTGCCCTGGGCCTTCTTGCCCCCCGCCCCCCC-----GAGGATAATAAGCCAGGTCCTTCAGGAATAAGGAATAAAATTAACACGATTAATAAAAATAGAAAGGACAATGAAAGTTCTGGTCCAGATAGAAGGACAGATAATTGAGGCAGAATGGGACTCAGGATCAGAAATAATGATATTACCTAAAGAAGTGTTAAAAGGTCTCTTACTTGTTAAAAGAATTAAATTAATGACCATTACTGGGGAAATTGAGGTACCTGTATTTTACACAACAATTATAATTGATGGGAAAAAGAGAAGGACAGAAGTAGCCGAATCACCTGATGGACAAGCTTTAATTTCAGCCAAAGATACACCTTGGATAAGTATAACCAGG-AAGGAAATAGAATTAACTATTAGAATTGACATTGAGAAGATACAGAGAGAAATTCTGAAACGAACTGATTTGTCAGATCAAGGGAAAAAGCAATTGGAACAATTTTTTGATCATTTTGCTCCCTTGTGGCAGAAATGGGAAAATCAGGTAGGACATAGGTCAATTCCACCTCATAACATTGCTACAGGGAAAATAAAACCAAAACTACAGAAACAGTTTAAAATAAATCCTCAAGCTATACTGTCTATACAAATAGTTATAAATGACTTACTCAAACAAGGTGTCCTCAGGCAAGAAACATCTGAAACGAATACACCAGTTCATCCAGTGCCAAAAGGAGAAGGAAAGTGGAGATTAGCACTAGATTATAGAGCCGTGAATAAAGTAACCCCAGCCATAGCTGCACAAAATTGTGATTCAACTGGTATTTTAATGCAATTGACATGGAAAAAGTATAAAACAACACTAGAGCTCTCT--AATGCTTTTTATACCCATCCTATCACCAAAGATAGCCAATGGATAACAGCCTTTACTTGGTGTGGCAAA-CAACA-------------------------------------------------------------------------------------------------------------------------------------------------------------------------------------------------------------------------------------------------------------------------------------------------------------------------------------------------------------------------------------------------------------------------------------------------------------------------------------------------------------------------------------------------------------------------------------------------------------------------------------------------------------------------------------------------------------------------------------------------------------------------------------------------------------------------------------------------------------------------------------------------------------------------------------------------------------------------------------------------------------------------------------------------------------------------------------------------------------------------------------------------------------------------------------------------------------------------------------------------------------------------------------------------------------------------------------------------------------------------------------------------------------------------------------------------------------------------------------------------------------------------------------------------------------------------------------------------------------------------------------------------------------------------------------------------------------------------------------------------------------------------------------------------------------------------------------------------------------------------------------------------------------------------------------------------------------------------------------------------------------------------------------------------------------------------------------------------------------------------------------------------------------------------------------------------------------------------------------------------------------------------------------------------------------------------------------------------------------------------------------------------------------------------------------------------------------------------------------------------------------------------------------------------------------------------------------------------------------------------------------------------------------------------------------------------------------------------------------------------------------------------------------------------------------------------------------------------------------------------------------------------------------------------------------------------------------------------------------------------------------------------------------------------------------------------------------------------------------------------------------------------------------------------------------------------------------------------------------------------------------------------------------------------------------------------------------------------------------------------------------------------------------------------------------------------------------------------------------------------------------------------------------------------------------------------------------------------------------------------------------------------------------------------------------------------------------------------------------------------------------------------------------------------------------------------------------------------------------------------------------------------------------------------------------------------------------------------------------------------------------------------------------------------------------------------------------------------------------------------------------------------------------------------------------------------------------------------------------------------------------------------------------------------------------------------------------------------------------------------------------------------------------------------------------------------------------------------------------------------------------------------------------------------------------------------------------------------------------------------------------------------------------------------------------------------------------------------------------------------------------------------------------------------------------------------------------------------------------------------------------------------------------------------------------------------------------------------------------------------------------------------------------------------------------------------------------------------------------------------------------------------------------------------------------------------------------------------------------------------------------------------------------------------------------------------------------------------------------------------------------------------------------------------------------------------------------------------------------------------------------------------------------------------------------------------------------------------------------------------------------------------------------------------------------------------------------------------------------------------------------------------------------------------------------------------------------------------------------------------------------------------------------------------------------------------------------------------------------------------------------------------------------------------------------------------------------------------------------------------------------------------------------------------------------------------------------------------------------------------------------------------------------------------------------------------------------------------------------------------------------------------------------------------------------------------------------------------------------------------------------------------------------------------------------------------------------------------------------------------------------------------------------------------------------------------------------------------------------------------------------------------------------------------------------------------------------------------------------------------------------------------------------------------
>BDFF02022209.1_Ciconia_boyciana_2881A_DNA_Cibo_22209_whole_genome_shotgun_sequence
ATTGGTGCCCAACGTGGGGCTCAAGGAGCACAATATATAACTGGTACCCTTAGAATAAATCCTAGATCTAGGTATGGCTCATAATCCCTATAATTTAGAGAGTTTTAATCAGAGGGTTCAGATGTTGTATGAACGCCCTCCAACACATGGTGAAAATATCACCATATGCATTATGAATGGTCCGTGGGGAACTGGTGATAGATATAAACGAAAAAGGTTAGAATTGCAAGATCAAGGAGGGGCAAATTTGCCTATCCCCCAGTGGCAACACCAGGATGGACGAATAGAAAGAACTGAAATTGTAATTCATGCAAATTTTGCTGAAACATTAAATTGGTTAGGACAACCACCGGACATTAATACTGGAGAGGATCGCCATGGGCCAATGGCTCGTGAACCTTTTACTCCAGGAGATGAGATTTGTGAAGGATATTTACCTATAACCTTGGAAGAATTAGAGCAACTAAACCAACCAGCAAATTTGAGAATAGAGGCAGCATTATTAGCAAGATTATATAGTCAACAAAGGACACAAAGAAGGACAAATGTTGGAACGGGAGGAGCTAGAGCTCCATTAATACCAGTCCAAGTTACATCTCTCCCATTTAGTAATATATGAGCAGCAGTAGGACCCACTCCCATGGATATTAAAAATATATTTTCCTGGGTGGCTGAAAGGATTAATGTATTAGAGGGGGTATTGCCCCACATGAATAATGCAACCAGACGGCAGGTGGTTAACTCACTAGTGCCCTATCAATTATCATTAAATGAAGAGGAATGTGTATCTTGGGATCAAATTATATAATGTTTATATAGTAAAGCTCATGGACATATTCCTACTGCTAAATTAGGAGAGGAATTACAGAGAATAAGCAGTGAACAAGGTATAAAGACAGCGTTCCAATTAGGATTAGCTATGACAAATCAGAATTATGGACATGTGTGGAGAATCATTAAAAATCTAGTTCCCGGTCAGGCTCCCCTAGCAGAAATTACTCGCAGATTAGAAGCATTACCAAGTGACCAGGAACGCGTAAGGCAATTTTAAACTATAGTGGATATGGTCTATCGAATGTTAGACCCTGATCCTACAGGAAGAAGGACAGGAACATCAAGGGCTAGTCCAGTGAATCCCTCTCCCTCTTCTCAGGGTAAGACTAAAGGCAAGAAGCCTTTTAAGAAGGTATTTCCAAAAGAGGCTCCAGTTATACCTCCAACATTCAAGCCTTTTAAACCAGAGGAGAGAAGGTATCCAGCATCTCAAGGAAGAACAAAACCTACGAAGGGAGGTTAGA-CCTTAGACCCAGGGTTACTCCTCCTCCACAATACGGCCAATGGGATCAGTCTTTAGGATCCAATCGCCCTGGGCCTTCTGCCCCCCCGCCCCC-------AAGGATAAGATGACAGGTCCTTCAGGAATAAGGAAGAAAATTAACAAGATTAATAACAATAGAACGGACAATGAAAGTTCTGGTCCAGTTACAAGGACAGATAATTGAGGCAGAATGGGACTCAGGATCAGAAATAATGATATTACCTAAAGAAGTGTTAGAAGGTCTCTTACCTATTAAAATAATTAAACTAATTACCATTACTGGGGAAATTGAGGTATCTGTATTTTACACAACAATTGTAATTGATGGGAAAA-CAGAAGGATAGAACTGGCTGAATCCCCTGATGGACAAGCTTTAATTTCAGCCAAAGATACGCCTTGGATAGGTATAACCAGG-AAGGAAATAGAATTAACTATTAGAAGTGACATTGAGAAGTAACAGAGAGAAATTCTGAAACAAACAGATTTGTCAGATCAAGGGAAAAAGCAATGGGAACGCATTTTGGATCGTTTTGCCCC-TTGTGGCAGAAAC-AGAAAATCAGGTAGGACATAGGTCAGTTCTGCCTCATAACATTGCTGCAGGGAAAATAAAACCGAAACCACAGAAACAGTTTAAAATAAATCCTCAAGCTATATCGTCTATACAAATAGTTATAAATTACTTACTCAAACAAGGCGTCCCCAGGCAAGAAACATCTGAAATGAATACACCAGTTTATCCAGTACCAAAAGGAGAGGGAAAGTGGAGGTTAGTACTAGATTACAGAGCCGTGAATAAAGTAACCCCAGCCATAGCTGCACAAAATTGTCATTCAACTGGTATTTTAATGCAATTGACACGGAAAAAGTATAAAACAACACTAGACCTCTCTAGATGGGTTTTTGGGCCCATCCTATCACCAAAGATAGCCAATGGATAACAGCCTTTACTTGGTGTGGCAAAACAACATGTCTGGACTCAGCTGCCACAAGGATTTCTAAACTCACCAGCCCTATTTTCTGCAGATGTGGTGGATTTATTAAAAGAATTCCCAGACGTCTCAGTATATGTGAATGATATATACTTCTCACATGATACTGAGAAAGAACATCTGAAAACCACAAGACATTTGCACAATATTGAAAGGGGCCAGATACATAGTTTCCTT-AAAAAATCTGAAATAGGTAAGCGTGAAGTAAACTTTTTGGGCTTTGCAATTACTAATGAGGGAAGAGGTCTAACAGATTAATATGAAGAAAAACTACTCAATTTACAGCCCCCAAAGACTCTTAAGCAACTGCAGAGTATTTTAGGATTTTTGAATTTTGCCCATCCTTTTATTTCCAATTTTGCAGAATTGGTAAAATCTCTCCATGATGCCATCATTAAGGCAAATAACAATGAATCCTTTTGGGAATGAAACCAA---GATGCTTTAGATGATTTAATCACAGCAATTAAACAAGCAGCTCTTTTAACTGAAAGAGACCCAACCAAACCCCTAGCAGTAAAGCTACATGTGTCTCCTGAA---GGCTATATAATAGCCTTCTCCTGAAGGCTGTACGTCAGGCTATATAATATGGCAGATAGATTTCCCTTTCAATACACTTCTATAATATTTAAGTGAGCCGAAAAAAGATTCACTCTGACTGAAAAACTCTTGACTGTAATGCAATATGCTCTAATTAAAAGTTTTGACATAGCTCAGGGACAAATGATTCATGTTTACTCTCCATTACGATGCCCTGAGACATTACAAAGACATACCATCCCTGAAAGAAAAGTTTTATCATCACGATGGCTAAAGTGGATGAGTCATATAGAGAATCCACAAATCAAATTTCATTACGATGAAGAATTACCTGACTTGGCATCTTTACAAACCCCCAGTGAGAAACAGGTCAGGATCAGGCCATTGACAGAATATAAACAAATATATTACCTCTACTGAAGTGCAACAACTAATGAGCATAAAAGGCAGGACAGAATGGATGCAGTACAAGCCATTTTTAATCCAGACTACCAAGTTCTAAATGTTTGGAGTATTCCATTAGGGCAACATCAAGCACAGTATGCAGAAGTGGCGGCACTAGAATTTGCCCTTCAACAAATCCCGATGGACCAAACCCCAAGATTAATTATTACAGATTCAGACTATGTCTCTAAAGATTATAATTCTGAGCTAGAATTTTGGGAATCTAATGGGTTTCATAATGCAAAAAGCAAACCATTGCACCATATCTCATTATGGAAAAGCATTTCTGAACTAAAAAAAATTAATCCCTGGGTGCACGTCACCCATGAGCCAGGGCATTGATGCATCGGGACCAGTGTATGCAGAGCTGGAAATGCAGCAGCTGATTCACTGGCAAAGAAAGCCAATATGATTAACAGGGTACATACCAAGCCAACAATAGACACTGACCTCGGGCAATGCATTAATTAACTTACTCCAAACCCACCAGGATATAAAAAAAAATTATAAATGTCATAAAGATGACCAGGGAATATATTGGATTACTAAACCTGAGGGGGAATTTCAAATACCCCCTGCTACTGAACGACATACGATAACTGAAAGAGCTCATTCCTCTTTGGGACATGCACATTTTGGAAGAGATGCCACCTTAGCAGTTCTGAAATGAAACTGCTGGTGGCCATACATGATCCAGACAGTACAGCAAGTTTTGCAGTATTGCTCTAAATGTGTCACATATAATTCAGCTAATCGGGCACCCATCCCCCATGGTAAAAGAACTATCCCTGAGTCTCCTTTTGATATATTGTTTATTGATTATATAGGACCATTACCAAAATGTCCTGGCCAATTGGATTATGTTCTGGTGATTATAGATGGGGCAAGTAGTTTTGTATGGCTGTACCCCACTACAGGACCAACAGCCCAAGCCACAGTGCGAGCCGTGACTGATTTTTGCAAGACTGCTATTCCCAAGAAAATACACTCGGACCAAGGTCCTGCCTTTACGGCAGATATAAGCAAAGAGTTTGCAAAGAAGTACAATGTACAATGGGAATACAGCACACCCTACCACCCCCAGAATAGTGGGAAGGTTGAGAGGGCGAACGTGGAAGTCAAAGCAGCTCTCACAAAGTTACTGGGAAGTCGTCCTGGCAACTGGTATGCCTACATTCTGCTAGTACAATTAGGCTTAAATAATAGACCTAGAACATCTATCAAAAGAACACCATTCGAGTTACTCTTTGAGGTACCAATGAATGTAGAATTTAATCTTACTTCAGACCTCTCCAGAGAAGAACAATTAGCTCTCCTAGCAGAAATACAATATACATTGGCGACTACCTCCACATCCCCCCCACCATGCTCACCTCATTCATGGCATCCTCTGGTTGGCCTTCTCGTCCAGGAGAGGGTAACTACTTGATGACCACTACAACCTCAATGGAAACCACCAACTCCGATTATTAAGGTACTATCTGATCGAGTTGTTGAAATTGTGGACAAGAAGGGCAACCTGAAACAAGGATCAATAGATAATTTAAAGGTAACTCCACATCAGCAGCAGAATGGCCGTGTCACTGGACCAGGGGATGGCGTGGGAGAGGGAGACCAGATGTAGAAAAGCACTTAACTTAGTACCACCAGACAAGACAGAACAAGCTAAAATACTGTTCCAAAATTATAATGAAGAATCGGATAAAAAA-ATAACATGGGCAACATGATGCAGATATTCGGGCTATGCTGCATGTGCTACTAGTACTAGGATAGCAATGTGGATTATATTT--ACCTTACCCATATTAATGATTATGTTAGAAGTAACC-TGTACAGTAATATTTAGGTTACAATGGAAATATGTTATAGAGAGACAAGGCGCTACAATTACTTGGAATCAAACAATACATCAATCACCATCTTTTAATAGAATTAGGAGAGGATTATATCATCATCCATTACCGGTAAACGTGACTATTACAGGATTAAAACAGGGACTATATTGGGAACCTTTTCCAAAACTGATAGTGGCCAAGGAGAGGGTGCTAGGCATATCCCAGATATTGATACTAGATTTGGATCATATGGCTGAAGCAAATAATTTAGGAGATCCTGTTGGAAAAGAAATTCTTACTCAGCTCCTAAATGA---------------------------AATACCTTTTGAAATACCTTTAGATGGTCCACAAACTCAGCAAGAGTATATGCAAAAGAAACGTTGCCATGAATTTGCACATTATTACTGGATTGATTATAAGGAACAACGAAAATGGCCAGAATCCCAA-GTAATAGCTGATCACTGTCCACACCATGGAAGAGGATACCCTCGATTTGCTAGTGAAGACTACTGGGTAGAATCTCCATTCTCTATTACGAAACAGGAATAGGAAAGGCTACAAAGGTTAAAACAGGGAGCAAGGCTACAGACATATAGGTTACTAGGGGGACGTGAGACATTTACTGGAGCACT--CGTGTATGTATGATGCCTACCATTCGTTGTGGAACAAAAATAAAATGACACAAAAAGAGCTATTCTTGGCCTATGTCACTCAGATAAAGAAGCTGATTCAAGATATGAAAACAGGGAAGTTAAAAAAGGATGCTCTTCTGAATGATTGGCATGATCAAGGAAAAGGGAGATGGTTCAAACCCATGGATGACCTGTCATTTTGTAGACATCCAGAACTTACAGTATTTCTGAATGGCACATATCATAAACACTCATGCATGGAGGGTGACTGTCAGATGACTCGGGCAAATATAACGCACATAAAAGGTTGTAAAAAACCTAACAAGTTCACATAAACACCCACATGCATGTCAATTTTACAGATTGATTCAAAATGCAACTGGAGAAGATTTTCTCCAACTATAATATTATGATCAGTGATATTTATTATACCCTAAATATAGCAGGATGGAAGAAGTCAGTCGTGGAGTAGATATGGGACTCCTTTTACATGATCACACATTTCCCGGATTCTGGTGCATTGAAGCTAAGCAGGTCCAGTGATAGAATTATTCACTGTATTCTCTATATCAGCAATGTTTGTTTAACTCACAAAAACATCCAGTGGATGATGTAATTAGCGGAATGAAGCAGAGATTATCTGTACAAAAACAGGAAGAAGGGTATCTGTGCAACTTAACCACATGCCAGTCAGTGTCAGTCTTAGACATATCATGAGGACAAGCTATCTGTGGCACAAATAAAACCTTCCTAAATTATACAATAATAGACACCCCTAAAAAATCAAAAGGCTGCCATACTAAGTGAAAGAGATCGATTACTAATCTACAAAAGATACAAGCAGCCGGACTGATCCCAGATAGTTCCATTACTAAAACTGCCAAAATTTCTGATTTAAATGATAAATAATTAGCAAAAGGGTTACATCTGCTACGAGATCACCTTATTACATTTCCTGAACATACAATTGATG---TGATTCAAATGAGTCAATCCATTACCGCAGTAATGACACATTCTCTTATACAGAATTTAAGAATCCTTTTAACTGAAGGCAAGGTTGATTGGGACATTTTAAACTCAACCTGGATACAAGAACAATTACGAGTCTCAGATGAAATTATGACTTTAATAAGAAGAACAGCCAGGGGATTGGCTTATGATATACAACAGCGGGTTGACAAACCAGAAAAAGGAGTCTGGGAAATCTCCCTATATTATGAAATTGTTATACCATGAAGAATATATTCTACTAATTGGAA----------------------------------------------------------------------------------------------------------------------------------------------------------------------------------------------------------------------------------------------------------------------------------------------------------------------------------------------------------------------------------------------------------------------------------------------------------------------------------------------------------------------------------------------------------------------------------------------------------------------------------------------------------------------------------------------------------------------------------------------------------------------------------------------------------------------------------------------------------------------------------------------------------------------------------------------------------------------------------------------------------------------------------------------------------------------------------------------------------------------------------------------------------------------------------------------------------------------------------------------------------------------------------------------------------------------------------------------------------------------------------------------------------------------------------------------------------------------------------------------------------------------------------------------------------------------------------------------------------------------------------------------------------------------------------------------------------------------------------------------------------------------------------------------------------------------------------------------------------------------------------------------------------------------------------------------------------
>BDFF02035185.1:c2800-1_Ciconia_boyciana_2881A_DNA_Cibo_35185_whole_genome_shotgun_sequence
-------------------------------------------------------------------------------------------------------------------------------------------------------------------------------------------------------------------------------------------------------------------------------------------------------------------------------------------------------------------------------------------------------------------------------------------------------------------------------------------------------------------------------------------------------------------------------------------------------------------------------------------------------------------------------------------------------------------------------------------------------------------------------------------------------------------------------------------------------------------------------------------------------------------------------------------------------------------------------------------------------------------------------------------------------------------------------------------------------------------------------------------------------------------------------------------------------------------------------------------------------------------------------------------------------------------------------------------------------------------------------------------------------------------------------------------------------------------------------------------------------------------------------------------------------------------------------------------------------------------------------------------------------------------------------------------------------------------------------------------------------------------------------------------------------------------------------------------------------------------------------------------------------------------------------------------------------------------------------------------------------------------------------------------------------------------------------------------------------------------------------------------------------------------------------------------------------------------------------------------------------------------------------------------------------------------------------------------------------------------------------------------------------------------------------------------------------------------------------------------------------------------------------------------------------------------------------------------------------------------------------------------------------------------------------------------------------------------------------------------------------------------------------------------------------------------------------------------------------------------------------------------------------------------------------------------------------------------------------------------------------------------------------------------------------------------------------------------------------------------------------------------------------------------------------------------------------------------------------------------------------------------------------------------------------------------------------------------------------------------------------------------------------------------------------------------------------------------------------------------------------------------------------------------------------------------------------------------------------------------------------------------------------------------------------------------------------------------------------------------------------------------------------------------------------------------------------------------------------------------------------------------------------------------------------------------------------------------------------------------------------------------------------------------------------------------------------------------------------------------------------------------------------------------------------------------------------------------------------------------------------------------------------------------------------------------------------------------------------------------------------------------------------------------------------------------------------------------------------------------------------------------------------------------------------------------------------------------------------------------------------------------------------------------------------------------------------------------------------------------------------------------------------------------------------------------------------------------------------------------------------------------------------------------------------------------------------------------------------------------------------------------------------------------------------------------------------------------------------------------------------------------------------------------------------------------------------------------------------------------------------------------------------------------------------------------------------------------------------------------------------------------------------------------------------------------------------------------------------------------------------------------------------------------------------------------------------------------------------------------------------------------------------------------------------------------------------------------------------------------------------------------------------------------------------------------------------------------------------------------------------------------------------------------------------------------------------------------------------------------------------------------------------------------------------------------------------------------------------------------------------------------------------------------------------------------------------------------------------------------------------------------------------------------------------------------------------------------------------------------------------------------------------------------------------------------------------------------------------------------------------------------------------------------------------------------------------------------------------------------------------------------------------------------------------------------------------------------------------------------------------------------------------------------------------------------------------------------------------------------------------------------------------------------------------------------------------------------------------------------------------------------------------------------------------------------------------------------------------------------------------------------------------------------------------------------------------------------------------------------------------------------------------------------------------------------------------------------------------------------------------------------------------------------------------------------------------------------------------------------------------------------------------------------------------------------------------------------------------------------------------------------------------------------------------------------------------------------------------------------------------------------------------------------------------------------------------------------------------------------------------------------------------------------------------------------------------------------------------------------------------CTGCAGCTGGAGCTATCAAGGGCATAGCTAATGGAATCAAGGATCTAACATCTGGAAA-TTTGGTACAGCTTTTGATTTGTTACCTTATGCAAACCCCGTGATAATAGGAGTGGTTTTGTTGATTACATTAGTGCTAGTCATCAAATTAATCAGTTGGATTGCTACGAAACACAAAACAG--TGAGAAGATGGAATCACAAGATCAGGCTACGTTAGCAATGTTATGGCTTTATAGACCTCTTACTGTAAAAAGTATACTTA----TTATAAAACTATCCTGGTACCAATGCTGAGTTGTGACCAGGAGTCTACTTTTATTTTTAGATATACTTGTCATTATTGTGCTTATATCTATCATAGTAAATATCTAATTAAGCCAAGAGAAAATGGAGACAGAGCATACTACACCACTACTCCAAAGTGATAACTCAAACATAGGGGATGGAATCCTATCTGTGCACACATTAAAACCAGACACCAAAATTGATCATGGACAGTACCCTGTGGTCATGCAACAGACCCTTACTATTCTCAAAGGTGCACCACCTGTCTGGATACACACTCTGGCGAAGGAACTAGCACCGATCACACTATCCGATGGGACGAAGATACTGCCCAACCACATGGGATGGCCAATCCCGATGGAACAGCCACAACATCTCCTATACTTTCAGAGTCTTCATCATTGGATGTACTGCAGCTCTTTGAGGAACTGGGTGCAGACCTTGATCACCACTCATTGTCTGAATCTGATATTCCCTCGCCTGGGATAGGTTTCGATAACTTATTCAAAGAATTGGATTTTTAACGTTGACATGCTGTAACATAGCTAGTGGATTGACACATGGACATTGTTACATGGGTCTTTGGGAACCTGGAAACAATGGGACTGCTGAGGGATGGCTGTTCCTGGGTTGGAAACAATGCCTACAAGCACAAGGTACAAGTAATCTTTGGTGCCATAAGCCATTATTACTACCCATGCATTGTTATGATACTAACTTTGCATTTGTTAGCAGTGAGAG-TATCCAGTTGAAGACTGTAACGTGTGTGTGCTATGGTATAAAAGCTATAACTCAAATTTTAGTAAGACCCCTTGGGATATTAGATATCAACATCTAGCAATGTTAAGAAAAAATGGATGTACTAATGATATACAATAATCTTGTACTAACTGTCAAA-GAAAATTGCTATACGAATCATTACTAAGAACCAAAAAGATAATTGGCAGGCTGTGACGGCAAGGAGAGGG
>BDFF02011124.1:c23912-16052_Ciconia_boyciana_2881A_DNA_Cibo_11124_whole_genome_shotgun_sequence
ATTGGCGCCCAATGTGGG-CTCCAGGAGCACAATATATAACTGGTACCCTTAGAATAAATCCTAGATCTAGGCATGGCTCATAATCTGTATAATTTAGAGAGTTTTAATCAGAGG-TTCAGATGTTGTATCAACGCCCTCCAAGACACGGTGAAAATATCACCATACGCATTATGAATGGTCCATGGAGAACTGGTGATAGATATACACAAATAACTTTAGAACTGCAAGATCAAGGAGGGACAAATTTGCCTATCCCCGAGTAGCAACACT-GGACGGACAAATAGAAAGAACTGAAATTGTAATTCATGCAAATTTTGCTGAAACGTGAAATTGGTTAGGCCAACCACCAGACATTAATACTGGAGTGGATCGACATGGACCAATGGCTCATGAACCTTTTCCTCCAAGAGATGAGATTTGTGAAGGATATTTACCTATAACCTTGGAAGAATTAGAGCAACTAAACCAACCAGGAAAATTGAGAATAGAAGCAGCATTATTAACAAGATTATATAGTCAACAAAGGACACAAATAGGGACAAATGTTGGAATGGGAGGAGCTAGAATTCCATTAGTACTGGTCCAAGTTGCATCTCTCCCCTTTGGTAATATACGAGCAGCAGTGGGACAGACTCCTATGGATATTAAAAAGATATTTTCCTGGATGGCTGAGAGGATTAATATATTAGAGGGGGTATTGCCCAATATGAATAATGCAACCAGATGTCAGCTGGTTAACTCACTAGTTCCCTATCAATTATCATTAAATGAAGAGGAATGTTTATCCTGGGACCAAATTATATCATGTTTATACGCTAAAGCTCATAGACATATTCCTACTGCTAAATTAGGAGAGGAATTACAGAGAATAAGCAGTGAACAAGG-ATAAAGACAGCATTCTCATCAGGATTAGCTATGACAAATCAGAATTATGGACATCTATGGGGAACTGTAAAAAATCTAGTTCCTGGTCAGGCTCCACTAGCAGAAATTACTTGCAGATTAGAAGTGTTACCAAGTGACCGGGAACATATAAGGCAATTTTCAACTATAGTGGATACAGTCTACCGAATGTTAGACCTTGATCCTACAGGGAAAATGACAGGAAGATCAAGGGCTAGTCCAGTGAATCCCTCTCCCTCTCCTCAGGGCAAGAGTAGAAACAAGAAGCCTTTTAAGAAGAGATTTCCAAAAGAAACTCCAGTTATACCTCCAACATTCAAGCCTTTTAAATCAGAGGAGAGAAGGTATCCGGCATCTCAAGGAAGAATAGAATCTACTAAAGGAGCTTATAACCTTAAACCCAGGGTTACTCCT--TC-ACGATATGGACAATGGGCTCAGTCTTCAGCATCCAATTGCCCTGGGCCTTCTGCCCCCCCCCCCCCCCCCCCCAGGGATAACAAGCCAGGTCCTTCGGGAATAAGGAAGAAAATTAACAGGATTAATAAAAATAGAAAGGACAATGAAAGTTCTGCTCCAGATACAAGGAAAGACAATTGAGGCAGAATGGGACTCAGGATCAGAAATAACAATATTACCTAAAGAAGTGTTAAAAGGTCTCTTACCTATTAAAAAAAATAAACTAATGACCATTACTGGGGAGACTGAGGTACCTGTATTCTACACAACAATTATAATTGATGGGAAAAACAGAAGGATAGAAGTGGTTGAATCACCTGATGGACAAGCTTTAATTTCAGTGAAAGATACGCCTTGGATAGGTATAACCAGGCTAGGAAGTAGAATTAACTATTAGAATTGACATTGAGAAGATACAAAGAGAAATTCTGAAACAAACCAATTTGTCAGATCGAGGGGAAAAGCAATTGGAACAATTTTTTTATCATTTTGCCCCCTTGTGGCAGAAATGGGAAAATCAGGTAGGACATAGGTCAATTCCGCCTC----------TACAGGGAAAATAAAACCGAAAGCACAGAAACAGTTTGAAATAAATCCTCAAGCTATACCGTCTATACAAATAGTTCTAAATGACTTACTCAAACAAAGTGTCCTCAGGCAAGAAACATCTGAAATGAATACACCAGTTTATCCAGTACCAAAAGGAGAGGGAAAGAGGAGATTAGTACTAGATTATAGAGCCATGAATAAAGTAACCCCAGCCATAGCTGCACAAAATNNNNNNNNNNNNNNNNNNNNNNNNNNNNNNNNNNNNNNNNNNNNNNNNNNNNNNNNNNNNNNNNNN--NNNNNNNNNNNNNNNNNNNNNNNNNNNNNNNNNNNNNNNNNNNNNNNNNNNNNNNNNNNNNNNNNNNNN-NNNNNNNNNNNNNNNNNNNNNNNNNNNNNNN----------------------------------------------------------------------------------------------------------------------------------------------TATTGAAAGGAGCCGGATATATAGTTTCATTTTAAAAATCTGAAATAGGTAAGCATGAAGTAAACTTTTTGGGCTTTGTGATTACTAATGAGGGAAGAGGTCTAACAGATTAATATAAAGAAAAACTACTCAATTTACAGCCCCCAAAGACTCTTAAGCAACTGCAGAATATTTTGGGATTTTTGAATTTTGCCTGTGCTTTTATTTCCAATTTTGTAGAATTGGTAAAACCTCTCCATGATGCCATCATTAAGGCAAATAACAATGAACCCTTTTGGGAACAAAAACAACAAGATGCTTTAGATGGATTAATCATGGCAATTAACCAAGCAGCTCTTTTAACTGAAAGAGACACAACCAAACCCC-AGCAGTAAA------------------------------------------------------------------------------------------------------------------------------------------------------------------------------------------------------------------------------------------------------------------------------------------------------------------------------------------------------------------------------------------------------------------------------------------------------------------------------------------------------------------------------------------------------------------------------------------------------------------------------------------------------------------------------------------------------------------------------------------------------------------------------------------------------------------------------------------------------------------------------------------------------------------------------------------------------------------------------------------------------------------------------------------------------------------------------------------------------------------------------------------------------------------------------------------------------------------------------------------------------------------------------------------------------------------------------------------------------------------------------------------------------------------------------------------------------------------------------------------------------------------------------------------------------------------------------------------------------------------------------------------------------------------------------------------------------------------------------------------------------------AAACACCATTCGAACTACTCTTTGGGTTATCAAAGAAAGTAGAATTTAATCTTACTTCAGACCTCTCCAGAGAAGAACAATTAGCACTCCTAGCAGAAATACGACCTATGTTGGCGACTACCTCCACATCCTCGCCACTACCCTCACCTCGTTCATGGCGTCCTCTGGTTGGCCTTCTTGTCCAGGAGAGGGTAGCTACTCGACGACCATTATAACCTCAGTGAAAACCACCAACTCCAATTATTAAGGTACTATCTGATCGAGTTGTTGAAATTGTGGATGAGAAGGGTAACCTGAGACAAGTATCAACAGATAATTTAAAAGTAACTCCACATCAGCAACAGAATGACCTTGTCATTGGACCAGTGGATGGCATGGGAGAGGGAAACTAGATGTAGAAAAGCACTTAA-----TACCATCAGACAAGACAGAACATCCTAAAATAATGTTCCAGAATTATATTGAAGAATTGGATGAAAAA-ATAACATGGAAAACACGATGCAGATATTGGGGCTATGCTGCATGTGCTACTAGTACTAGGATAGCAATGTAGATTATATTT--ACCTTACTCATATTAATGACTATGTTAGGAGTAACT-TGTACAGTAATAGTTAGGTTACAATGGAAATATGCTATAGAGAGACAAGGCCCTACAATTACTTGGAATCAAACAATATATCAATTACCATCTATTCATAGAATTAGGAGAGGATTATATCATCATCCATTACCAGTAAATGTGACTATTACAGGATTAAAACAGGGACTATACTGCGAACCTTTTCCAAAACTGATAGTGGCCAAGGAGAGGGTGCTAGGCATATCCCAGATATTGATATTAGATTCGGATCATATGGCTGAAGCAAACAATCTAGGAGATCCTGTTGGAAAAAAGATTCTTATTCAGCTCCTAAATGAGGAAATGAAACAGCTTAAAGATATTACTCTTAGTTTTGAAATACCTTTAGATGGTCCACAAACTCAGCAAGAGTATATTCAAAAGAAATGTTACCATGAATTTGCACATTGTTACTGGATTGATTATAAGGAGCAACGAAAATGGCCAGAACCCCAA-GTAATAGCTGATCATTGCCCACACCCTAGAAGCGGATACCCTCGATTTTCTGGTAAAAATTACTGGGTAGAATCTCCTTCCTCTGTTACAAAACAGGAATGGGAAAGGCTACAAAGGTTAAAACAGGGAGCAAGGCTACAGACATATAGGTTACCAGGGGGACATGAGACATTTACTGGAGCACTAATGTGTACAGATGATGCCTACCATTTATGGTGGAGCAAAAATAAAACAGCACAAAAAGAGCTATTCTTAGCCTATGTCATTCAAATAAAGAAGCTGATTCAAGATACAAAAACAGGGAAATTAAAAAAAGTTGTCCTTCTGAATGGTTGGCATGATCAAGGAAAAGGGAAATGGTTCAAATCCATGGATGACTTGTCATTTTGTAGACATCCAGAACTTACAGTATTTCTGAATGGCACATATTATAAACATTCATGCACGGACGGTGACTGTCAGAGCACTCAGGCAAATATAACACAGATAAAAGGTTGTAAA-AACCTAACAAGTTCACCTAAACACCCATATGCATGTCAATTTTGCAAGGCGATTCAAAATGCAACTGGGGAAGATTTTCTCCAACTGCAATATTATGATCAGCAATATTTACTATACCCTAAATATAGCAGGATGGAAGAAGTCAGTCATACAGTAGATATGGGACTCCTTTTACATGATCACACATTTCCCGGACCCTGGTGTGTTGAAGCTAAGCAGGTCCGGCAACAGAATTATTCACTATATTCTTTATACCAGCAATGTTTATTTCACTCACAAAAACATCCAGTGGATGATGTAATTAGTGGAATGAAGCAAAGATTATTTGTACAAAAACAAGGAGAAGGGTAGCCCTACAACTTAACCACGTGCCAGCCAGTCTCAATCTTAGACATATCACGAGGACGAGCTATCTGGGGCGCAAATGAAACCTTCCTAAATTATACAATAATAGAC-----TAAAAAATCAAAAGGCTGCCATACTAAGCAAAAGAGATCTATTACTAATCTACAAAAGATACAAGAGGCCAGATTGATCCTAGGTAGCTTCATTACTAAAATTGCCAAAATATCTGATTTAAATGATAAAGAATTATCAAAAGGGATACATCTGCTATGAGATAACCTTATTACATTTGCTGAACATACAATTGATGATGTGATTCAAATGAGTCAAACCATTACCACAGTAATGATACTTTCTCATATACAGAATTTAAGAATCCTTTTAACTGAAGGCAAGGTTGATTGGAACATTTTAAACTCAACCTGGATACAAGAACAATTACGAGTCACAGATGAAATTATTACTTTAATAAGAAGAACAGCTAGGGGATTAGCTTATGATATACAACAATGGGTTAACAAACCATAAAAAGGAGTCTGGGAAATCTCCCTATAGTATGACATTGTTATACCACAAAGAATATATCCTACTAATTGGAAAATTATCAATTATGGTCATCTGGTATATACTGGAAATAAAGGAGGAAGAATCTGGTTAAAACATCCCTATACCCTAATAACCCAAGGGTGGGGGGAAGTAAGATATTTAGAAGTAAGATAATGCTATGAACAAGATTATCTTATTTGTGATGAGGTCATTGAACATGAGCCATGTGGTAACCAAACTGGATCCAGATGTCCTATAATGGTAGAACCAATTGTCTCCCCATACCTTAGAATTGACCTATTGAAGAATGGGAGTTACATAGTGATGACCAGTTTGGAGGAGTGTAACGTACCACCGTACCAACCATCTCTGATCACAGTACATGAGACACTGACTTGCTATGGATATGAATTTAAACCACCCCTTAGAAAAAACACAGTAATACAAGAAAATATACCTGTGCCACCACTGTCAGTCAGCTTACCGCATATGATAGGTATTATAGCTGATCTCAGAAGAATAAAAATGGAGCTAGCTTCCTCTTTGGGACTCAGTTCATGATATGATTAAGAGAGCAAATACTTAACTACTGAGAATAGATTTACATGAAGGAGGAGAAGAATAGATGTACCTCAAAGGCTAAATAGACTGTTAGAATTCATTGCAGACATCTGGCCTGCTGCAGCTGGAGCTATCAAGGGCATAGCTAATAGAATCAAGGATCTAACATCTGGAATTTTTGGTATGGCTTCTGATTTGTTAGCTTATGCAAAACCTGTGATAATAGGAGTGGTTTTGTTGATTATACTAGTGCTAGTCATCAAATTAATCAGTTGGATTGCTACAAAATGTAAAACAGAGTGAGATGATGGAATCACAAGATCAGGCTATGTTAGCAACGTTATGGTTTTACAGAGCTCTTACTGTAAAAAGTATACTTACTCATTATAAAACTATCCTGGTACCAATGCCGAGTTGTGACCAGGAGTCTACTTTTGTTTTTAGACACGCTTGTCGTTATTGTGCTTATATCTATCATAGTAAATATCTAATTAAGAGAAGAGAAAATTGAGAAAGAGAATATGATACCACTACCCCAAAGCCATAACTCAAACATACGGGATGGAATCCTACCTGTACACACATTAAAACCAGACACTGAAATCAATCATGGACAGTACCCTGTGATCATGCAACTGACCCTTACTGCTCTCGAAGGTGCACCACCTGTCTGGATACAGACTCCGGCGAAGGAACTAGCACTGATCACACTATCTGACAGGACTAAGATATTGCCCAGCCACATGGGATGGCCAATCCCAATGGAACAACCACAACATCTCCTATACTTTCAGAGTCTCCATCACTGGATGTACAGCAGCTCTTCGAGGAACTGGATGCAAACCTCGATCACCACTCATTGTCTGAATCTGGTATTCCCTCCCCTGGGGCAGGTTT------------------ATTGGTTT-TTAACGTTGACATGCTGTAACATAGCTAGTGGATTGACACATGGACATTGCTACATGGGTCTTTGGGAATCTGGAAACAATGCAACTGCTGAGGGATGGCTGTTCTGGGGTCGGAAACCATGCCTACAAGCACAAGGTACAAGTAATCTTTGGTGCCATAAGCCATTATTACTACCCATGCATTGTTATGATACTAAATTTGCATTTGTTAGCTATGGGGCCTGTCTGGTTGAAGACTGTAATTTATGTATGCTATGGTATAAAAGCTATAATTCAAATTTCAGTAAGACCCCTTGGGATATTAGATATCAACATCTAGCAATGTTAA-AAAAAATGGATGTACTAATGATATACAGTGCTCTTGTAATAACTATCAAAAGAAAATTGCTATACGAATGATAGCTAAGAATCAAAAAGATAACAGCCAGGTTGTGATGGTGACGAGAGGG
>BDFF02034589.1:c3508-1_Ciconia_boyciana_2881A_DNA_Cibo_34589_whole_genome_shotgun_sequence
-----------------------------------------------------------------------------------------------------------------------------------------------------------------------------------------------------------------------------------------------------------------------------------------------------------------------------------------------------------------------------------------------------------------------------------------------------------------------------------------------------------------------------------------------------------------------------------------------------------------------------------------------------------------------------------------------------------------------------------------------------------------------------------------------------------------------------------------------------------------------------------------------------------------------------------------------------------------------------------------------------------------------------------------------------------------------------------------------------------------------------------------------------------------------------------------------------------------------------------------------------------------------------------------------------------------------------------------------------------------------------------------------------------------------------------------------------------------------------------------------------------------------------------------------------------------------------------------------------------------------------------------------------------------------------------------------------------------------------------------------------------------------------------------------------------------------------------------------------------------------------------------------------------------------------------------------------------------------------------------------------------------------------------------------------------------------------------------------------------------------------------------------------------------------------------------------------------------------------------------------------------------------------------------------------------------------------------------------------------------------------------------------------------------------------------------------------------------------------------------------------------------------------------------------------------------------------------------------------------------------------------------------------------------------------------------------------------------------------------------------------------------------------------------------------------------------------------------------------------------------------------------------------------------------------------------------------------------------------------------------------------------------------------------------------------------------------------------------------------------------------------------------------------------------------------------------------------------------------------------------------------------------------------------------------------------------------------------------------------------------------------------------------------------------------------------------------------------------------------------------------------------------------------------------------------------------------------------------------------------------------------------------------------------------------------------------------------------------------------------------------------------------------------------------------------------------------------------------------------------------------------------------------------------------------------------------------------------------------------------------------------------------------------------------------------------------------------------------------------------------------------------------------------------------------------------------------------------------------------------------------------------------------------------------------------------------------------------------------------------------------------------------------------------------------------------------------------------------------------------------------------------------------------------------------------------------------------------------------------------------------------------------------------------------------------------------------------------------------------------------------------------------------------------------------------------------------------------------------------------------------------------------------------------------------------------------------------------------------------------------------------------------------------------------------------------------------------------------------------------------------------------------------------------------------------------------------------------------------------------------------------------------------------------------------------------------------------------------------------------------------------------------------------------------------------------------------------------------------------------------------------------------------------------------------------------------------------------------------------------------------------------------------------------------------AGGAAATGAAACAGCTTAAAGATATTACTCTTAGTTTTGAAATACCTTTAGATGGTCCAGAAACTCAGCAAGACTATATTCAAAAGAAAAGTTACCATGAATTTACACATTGTTACTGAATTGATTATGGGGAACTATGAAAAAGGCCAGAACCCCAAAGTAATAGCTGACCATTGTGCACACCCTGAAAGAGGATACCCTCAATTTGCTAGTAAAGACTACAGGGTAGAACCTCCATTCTCTGTTATGGAACCGGAATGGAAAAGGCTACAGAGGTTAAAACAGAGAGCAAAGCTACAGACATATAGGCTACCAGGGGGACATGAGACATTTACTGAAGCACTAATGTG-ATGGATGATGCCTATCATTTGTGGTGGAACAAGAATAAAATGATAGAAAAGGAGCTATTCTTAGTCTATGTCACTCAGATAAAGGAGCTGATTCAAGATATGGAAACAGGGTAACTAAAAAAGGATGCCCTTCCAAATGATTGGCATGATCAAGCAAAAGGGAAATGGTTCAAATCCATGGATGACCTGTCATTTTGTAGACATCCAGAACGTACAGTATTTCGAAATGGCACATATTATAAACACTCATGCATGGAGAGCAATTGTCAGATGACTTGGGCAAATATAACACAGATAAAAGGTTGTGAA-AACCTAAGGAGTTCATATAAACACCCATATGCATGTCAGTT---------------------------GGAAGATTTTCTCCAACTACAATATTATGATCAGCAATATTTATTATACCCTAAATATAGCAGGATGGAAAAAGTCAGTCATGGAGTAGATATGGGACTCCTTTTACATGATCACGCATTTCCCAGACCCTGGTGCATTGAAGCTAAGCAGGTCCGGTGACAGAATTATTCACTATATTCTCTATACCAGCAACATTTATTTCACTCACAAAAACACCCAGTGGATGACGTAACTAGTGGAATGAAGCAGAGATTATATGTACAAAAACAGGAAGAATGGTATCCGCGCAACTTAACCACATGCCAGCCAGTCTCAATCTTAGACATATCACGAGGACAAGCTATCTGGGGCACAAATGAAACCTTCCTAAATTACACGACAGTAGACACACCTAAAAAACCAAGAGGCAGCTATACTAAGCGAAAGAGATCTACTACTAATCTACAAAAGATACAAGCAGCCAGATTGATCCTAGGTAGTTCCATTACTAAAATTGCCAAAATATCTGATTTAAATGATAAAGAATTAGCAAAAGGGATACATCTGCTATGAAATCACCTTATTACATTTGCTGATCATACAACTGATGATATGATTCAAACGAGTCAAACCATTTCCACAGTAATGATACATTCTCATATACAGAATTTAAGAATCCTTTTAATTGGAGGGAAGGTTGGTTGGAACATTTTAAACTCAACCTGGATACAAGAACAATTACAAGTCACAGATGAAATTATGACTTTAATTAGAAGGACAGCTAGGGGATCAGCTTATGATATACAACAACGGGTTGAAAAATCAGAAGAAGTAGTCTGGGAAAT---CCTATATTACAAAATTGTTATACCACAAAGAATATATCCTACTAATTGGAAAATTGTCAATTATGGTCATCTGGTATATACTGGAAATAAAGGAGGAAGAATCTGGTTAAAACATCCCTATACCCTAATAACCTAAGGGTGCGGGGAAGTAAAATATTTAGAAGTAAGAGAATGCTATGAACAGGAT--TCTTATTTGTGATGAGGTCATCGAGCATGAGCCATGTGGTAACCAAACTGGATCCAGATGTCCTATAATGGCAGCACCAATTGTCTCCCCATACCTTAGAATTGACCCATTGAAGGATGGGAGTTACATATTGATGACCAGTTTGGATGAGTGTAATGTACCACCATACCAACCATGTCTGATCACAGTAAATGAGACAGTGACTTGCTATGGATAGCAGTTTAAACCACCCCTTAGAATAAATACAGTAATACAAGAAAATATACATGTGCTACCACTGTCAGTCAGCTTACCGCATATGATAGGTATTATAGCTGATCTTAGGCAAATAAAAATGGAGCTGGCTTCCTC--TGGGACTCAGTTCGTGATATGATTGAGAAAGCAAATACTGAATTACTGAGAATAGATTTACATGAAGGA-----------GATATACCTCAATGGTTAAATAGACTGTCAGAATCCATTGCAGACATCTGGCCTACTGCAGCTGAAGCCATCAAGGGCATAGCTAACGGCATCAAGGATGTAACATCTGGAATTTTTGGTACGGCTTTTGATTTGTTAGCTTATGCAAAACCCATGATAATAGGAGTGGTTTTGTTGATTATACTAGTGCTAGTCATCAAATTAATCAGTTGGATTGCTACGAAACGTAAAACAGAGTAAGATG---GAATCGCAAGATTAGGCTACGTTAGCAATGTTATGGCTTTATAGACCTTTTATAGTAAAA-GTATACTTACTCATTATAAAACTATCCTGGTACTAATGCCGAGTTGTGACCAGGATTCTACTATTATTTTTAGACACGCTTATTGTTATTGTGTTTATATCTATCATAGTAAATATCTAATTAAGCAAAAAGAAAATGGAGACAGAGCATCCTGCACCACTACTCCAAAGCGACAACTCAAACATATGGGATGGAATTCTATCTGTACACACATTAAAACCAGACACCAAAATCGATCGTGAACAGTACCCTGTGGTCATGCAACCGACTCTTACTACTCTCAAAGGCACACCACCTGTCTGGATACAGACTCCGGCGAAGGAACTAGCACGGATCACACTATCTGACAGGACAAAGATATTGCCCAACCACATGGGATGGCCAATCCTGATGGAACAGCCACA---TCTCCTATACTTTCAGAGTCTCCATCACTGGATGTACAGCAGCTCTTCGAGGAACTGGGTGCAGACCTCCATCACCACTCATTGTCTGAATCTGGTATTCCGTCCCCTGGGACAGGTTTCAAAAACTTCTTCGAAGAATTGGATT-TTAACGTTGACGTGCTATAACATAGCTAGTGGATTGACACATGGACATTGTTACATGGATCTTTGGGAATCTGGTAACAATGGGACCACTGAGGGATTGCTGTTCTGGGGT-GGAAACAATGCCTACAAGCACAAGGTACAAGTAATCTTTGGTGTCATAAGCCATTATTACTACCCATGCATTGTTACGACACTGAATTTGCATTTGTTAGCGATGGGTCCTATCCGGTTGAAGACTGTAATGTATGTATGCTATGGTATAAAAGCTATAACTCAAATTTTAATAAGACCTCTTGCGATATTATATATCAAAATCTAGCAATGTTAAGAAAAAATGAATGTACTAATGATATACAGCGCTCTTGTACTAACTGTCAAAAGGAAATTGTTATACGAATGATTGCTGAGAACCAAAAAGATAATTGGCAAGCTGTGACAGCAAGGAAAAGG
>BDFF02044953.1_Ciconia_boyciana_2881A_DNA_Cibo_44953_whole_genome_shotgun_sequence
------------------------------------------------------------------------------------------------------------------------------------------------------------------------------------------------------------------------------------------------------------------------------------------------------------------------------------------------------------------------------------------------------------------------------------------------------------------------------------------------------------------------------------------------------------------------------------------------------------------------------------------------------------------------------------------------------------------------------------------------------------------------------------------------------------------------------------------------------------------------------------------------------------------------------------------------------------------------------------------------------------------------------------------------------------------------------------------------------------------------------------------------------------------------------------------------------------------------------------------------------------------------------------------------------------------------------------------------------------------------------------------------------------------------------------------------------------------------------------------------------------------------------------------------------------------------------------------------------------------------------------------------------------------------------------------------------------------------------------------------------------------------------------------------------------------------------------------------------------------------------------------------------------------------------------------------------------------------------------------------------------------------------------------------------------------------------------------------------------------------------------------------------------------------------------------------------------------------------------------------------------------------------------------------------------------------------------------------------------------------------------------------------------------------------------------------------------------------------------------------------------------------------------------------------------------------------------------------------------------------------------------------------------------------------------------------------------------------------------------------------------------------------------------------------------------------------------------------------------------------------------------------------------------------------------------------------------------------------------------------------------------------------------------------------------------------------------------------------------------------------------------------------------------------------------------------------------------------------------------------------------------------------------------------------------------------------------------------------------------------------------------------------------------------------------------------------------------------------------------------------------------------------------------------------------------------------------------------------------------------------------------------------------------------------------------------------------------------------------------------------------------------------------------------------------------------------------------------------------------------------------------------------------------------------------------------------------------------------------------------------------------------------------------------------------------------------------------------------------------------------------------------------------------------------------------------------------------------------------------------------------------------------------------------------------------------------------------------------------------------------------------------------------------------------------------------------------------------------------------------------------------------------------------------------------------------------------------------------------------------------------------------------------------------------------------------------------------------------------------------------------------------------------------------------------------------------------------------------------------------------------------------------------------------------------------------------------------------------------------------------------------------------------------------------------------------------------------------------------------------------------------------------------------------------------------------------------------------------------------------------------------------------------------------------------------------------------------------------------------------------------------------------------------------------------------------------------------------------------------------------------------------------------------------------------------------------------------------------------------------------------------------------------------------------------------------------------------------------------------------------------------------------------------------------------------------------------------------------------------------------------------------------------------------------------------------------------------------------------------------------------------------------------------------------------------------------------------------------------------------------------------------------------------------------------------------------------------------------------------------------------------------------------------------------------------------------------------------------------------------------------------------------------------------------------------------------------------------------------------------------------------------------------------------------------------------------------------------------------------------------------------------------------------------------------------------------------------------------------------------------------------------------------------------------------------------------------------------------------------------------------------------------------------------------------------------------------------------------------------------------------------------------------------------------------------------------------------------------------------------------------------------------------------------------------------------------------------------------------------------------------------------------------------GAAATCTCCCTATATTATGAAATTGTTATACCATGAAGAATATATTCTACTAATTGGAAAATTATCAATTATGGTCATCTGGTATATACTGGAAATAGAGGAGGAAGAGTCTGGTTAAAACATCCCTGTACCCTAATAACCCAAGGGTGTGGTGAAGTAAAATATTTAGAAG----AGAATGCTATGAACAAGATTATCTTATTTGTGATGAGGTCATCAAGCATGAGCCATGTGGTAACCAAACTGGATCCAGATGTCCTATAATGGTAGAACCAATTGTTTCCCCATACCTTAGAACTGGCCCATTGAAGAATGGGAATTACATAGTGACGACCAGTTTGGATGAGTGTAGCATACCACCGTACCAGCCATCTCTGATCACAGTAAATGAGACAGTGACTTGCTATGGATATGAGTTTAAATCACCCCTTAGAATAAATACCGTAATACAAGAAAATATACATATGCCACCACTGTCAGTCAGCTTACCGCATATGATAGGTATTATAGCTGATCTTAGACAAATAAAAATCGAGCTGGCTTCCTCT-TGGGACTCAGTTCGTGATGTGACTGAGAGAGCAAATACTGAACTACTGAGAATAGATTTACGTGAAGGA-----------TATACACCTCAATGGTTAAATAGACTGTCAGAATCCATTGCAGACATCTGGCCTGCTGCAGCTGGAGCTATCAAGGGCATAGCTAATGGAATCAAGGATCTAACATCTGGAAAT---------------------------------------------------------------------------------------------------------------------------------------------------------------------------------------------------------------------------------------------------------------------------------------------------------------------------------------------------------------------------------------------------------------------------------------------------------------------------------------------------------------------------------------------------------------------------------------------------------------------------------------------------------------------------------------------------------------------------------------------------------------------------------------------------------------------------------------------------------------------------------------------------------------------------------------------------------------------------------------------------------------------------------------------------------------------------------------------------------------------------------------------------------------------------------------------------------------------------------------------
>BDFF02043489.1_Ciconia_boyciana_2881A_DNA_Cibo_43489_whole_genome_shotgun_sequence
------------------------------------------------------------------------------------------------------------------------------------------------------------------------------------------------------------------------------------------------------------------------------------------------------------------------------------------------------------------------------------------------------------------------------------------------------------------------------------------------------------------------------------------------------------------------------------------------------------------------------------------------------------------------------------------------------------------------------------------------------------------------------------------------------------------------------------------------------------------------------------------------------------------------------------------------------------------------------------------------------------------------------------------------------------------------------------------------------------------------------------------------------------------------------------------------------------------------------------------------------------------------------------------------------------------------------------------------------------------------------------------------------------------------------------------------------------------------------------------------------------------------------------------------------------------------------------------------------------------------------------------------------------------------------------------------------------------------------------------------------------------------------------------------------------------------------------------------------------------------------------------------------------------------------------------------------------------------------------------------------------------------------------------------------------------------------------------------------------------------------------------------------------------------------------------------------------------------------------------------------------------------------------------------------------------------------------------------------------------------------------------------------------------------------------------------------------------------------------------------------------------------------------------------------------------------------------------------------------------------------------------------------------------------------------------------------------------------------------------------------------------------------------------------------------------------------------------------------------------------------------------------------------------------------------------------------------------------------------------------------------------------------------------------------------------------------------------------------------------------------------------------------------------------------------------------------------------------------------------------------------------------------------------------------------------------------------------------------------------------------------------------------------------------------------------------------------------------------------------------------------------------------------------------------------------------------------------------------------------------------------------------------------------------------------------------------------------------------------------------------------------------------------------------------------------------------------------------------------------------------------------------------------------------------------------------------------------------------------------------------------------------------------------------------------------------------------------------------------------------------------------------------------------------------------------------------------------------------------------------------------------------------------------------------------------------------------------------------------------------------------------------------------------------------------------------------------------------------------------------------------------------------------------------------------------------------------------------------------------------------------------------------------------------------------------------------------------------------------------------------------------------------------------------------------------------------------------------------------------------------------------------------------------------------------------------------------------------------------------------------------------------------------------------------------------------------------------------------------------------------------------------------------------------------------------------------------------------------------------------------------------------------------------------------------------------------------------------------------------------------------------------------------------------------------------------------------------------------------------------------------------------------------------------------------------------------------------------------------------------------------------------------------------------------------------------------------------------------------------------------------------------------------------------------------------------------------------------------------------------------------------------------------------------------------------------------------------------------------------------------------------------------------------------------------------------------------------------------------------------------------------------------------------------------------------------------------------------------------------------------------------------------------------------------------------------------------------------------------------------------------------------------------------------------------------------------------------------------------------------------------------------------------------------------------------------------------------------------------------------------------------------------------------------------------------------------------------------------------------------------------------------------------------------------------------------------------------------------------------------------------------------------------------------------------------------------------------------------------------------------------------------------------------------------------------------------------------------------------------------------------------------------------------------------------------------------------------------------------------------------------------------------------------GAAATCTCCCTATATTATGAAATTGTTATACCATGAAGAATATATTCTACTAATTGGAAGATTATCAATTATGGTCATCTGGTATATACTGGAAATAGAGGAGGAAGAGTCTGGTTAAAACATCCCTGTACCCTAATAACCCAAGGGTGTGGTGAAGTAAAATATTTAGAAG----AGAATGCTATGAACAAGATTATCTTATTTGTGATGAGGTCATCAAGCATGAGCCATGTGGTAACCAAACTGGATCCAGATGTCCTATAATGGTAGAACCAATTGTTTCCTCATACCTTAGAACTGGCCCATTGAAGAATGGGAATTACATAGTGACGACCAGTTTGGATGAGTGTAGCATACCACCATACCAGCCATCTCTGATCACAGTAAATGAGACAGTGACTTGCTATGGATATGAGTTTAAATCACCCCTTAGAATAAATACAGTAATACAAGAAAATATACATATGCCACCACTGTCAGTCAGCTTACCGCATATGATAGGTATTATAGCTGATCTTAGACAAATAAAAATCGAGCTGGCTTCCTCT-TGGGACTCAGTTCGTGATGTGACTGAGAGAGCAAATACTGAACTACTGAGAATAGATTTACGTGAAGGA-----------TATACACCTCAATGGTTAAATAGACTGTCAGAATCCATTGCAGACATCTGGCCTCCTGCAGCTGGAGCTATCAAGGGCATAGCTAATGGAATCAAGGATCTAACATCTGGAAAT---------------------------------------------------------------------------------------------------------------------------------------------------------------------------------------------------------------------------------------------------------------------------------------------------------------------------------------------------------------------------------------------------------------------------------------------------------------------------------------------------------------------------------------------------------------------------------------------------------------------------------------------------------------------------------------------------------------------------------------------------------------------------------------------------------------------------------------------------------------------------------------------------------------------------------------------------------------------------------------------------------------------------------------------------------------------------------------------------------------------------------------------------------------------------------------------------------------------------------------------
>Consensus
ATTGGTGCCCAATGTGGGGCTCVAGGAGCACAATATATAACTGGTACCCTTAGAATAAATCCTAGATCTAGGTATGGCTCATAATCTCTATAATTTAGAGAGTTTTAATCAGAGGGTTCAGATGTTGTATCAACGCCCTCCAAGACATGGTGAAAATATCACCATACGCATTATGAATGGTCCATGGGGAACTGGTGATAGATATACACGAATAAGGTTAGAATTGCAAGATCAAGGAGGGGCAAATTTGCCTATCCCCCAGTGGCAACACTRGGACGGACGAATAGAAAGAACTGAAATTGTAATTCATGCAAATTTTGCTGAAACATTAAATTGGTTAGGACAACCACCGGACATTAATACTGGAGTGGATCGACATGGGCCAATGGCTCATGAACCTTTTACTCCAGGAGATGAGATTTGTGAAGGATATTTACCTATAACCTTGGAAGAATTAGAGCAACTAAACCAACCAGGAAATTTGAGAATAGAAGCAGCATTATTAGCAAGATTATATAGTCAACAAAGGACACAAATAGGGACAAATGTTGGAACGGGAGGAGCTAGAGCTCCATTAGTACTGGTCCAAGTTGCATCTCTCCCCTTTAGTAATATACGAGCAGCAGTAGGACHGACTCCCATGGATATTAAAAAGATATTTTCCTGGATGGCTGAAAGGATTAATATATTAGAGGGGGTATTGCCCCATATGAATAATGCAACCAGACGGCAGGTGGTTAACTCACTAGTTCCCTATCAATTATCATTAAATGAAGAGGAATGTGTATCTTGGGATCAAATTATATCATGTTTATATACTAAAGCTCATGGACATATTCCTACTGCTAAATTAGGAGAGGAATTACAGAGAATAAGCAGTGAACAAGGTATAAAGACAGCGTTCCAATTAGGATTAGCTATGACAAATCAGAATTATGGACATGTGTGGGGAATCATTAAAAATCTAGTTCCCGGTCAGGCTCCCCTAGCAGAAATTACTCGCAGATTAGAAGCGTTACCAAGTGACCAGGAACGCATAAGGCAATTTTCAACTATAGTGGATACAGTCTATCGAATGTTAGACCTTGATCCTACAGGAAAAAGGACAGGAACATCAAGGGCTAGTCCAGTGAATCCCTCTCCCTCTCCTCAGGGTAAGAGTAVAGGCAAGAAGCCTTTTAAGAAGATATTTCCAAAAGAGGCTCCAGTTATACCTCCAACATTCAAGCCTTTTAAACCAGAGGAGAGAAGGTATCCGGCATCTCAAGGAAGAACAGAACCTACTAAGGGAGGTTATAACCTTAGACCCAGGGTTACTCCTCCTCCACGATATGGACAATGGGATCAGTCTTCAGGATCCAATTGCCCTGGGCCTTCTGCCCCCCCGCCCCCCCCCCCCAAGGATAABAAGCCAGGTCCTTCAGGAATAAGGAAGAAAATTAACAVGATTAATAAAAATAGAAAGGACAATGAAAGTTCTGGTCCAGATACAAGGACAGATAATTGAGGCAGAATGGGACTCAGGATCAGAAATAATGATATTACCTAAAGAAGTGTTAAAAGGTCTCTTACCTATTAAAADAATTAAACTAATGACCATTACTGGGGAAATTGAGGTACCTGTATTTTACACAACAATTATAATTGATGGGAAAAACAGAAGGATAGAAGTGGCTGAATCACCTGATGGACAAGCTTTAATTTCAGCCAAAGATACGCCTTGGATAGGTATAACCAGG-AAGGAAATAGAATTAACTATTAGAATTGACATTGAGAAGATACAGAGAGAAATTCTGAAACAAACHGATTTGTCAGATCAAGGGAAAAAGCAATTGGAACAATTTTTTGATCATTTTGCCCCCTTGTGGCAGAAATGGGAAAATCAGGTAGGACATAGGTCAATTCCGCCTCATAACATTGCTACAGGGAAAATAAAACCGAAACCACAGAAACAGTTTAAAATAAATCCTCAAGCTATACCGTCTATACAAATAGTTATAAATGACTTACTCAAACAAGGTGTCCTCAGGCAAGAAACATCTGAAATGAATACACCAGTTTATCCAGTACCAAAAGGAGAGGGAAAGTGGAGATTAGTACTAGATTATAGAGCCGTGAATAAAGTAACCCCAGCCATAGCTGCACAAAATTGTSATTCAACTGGTATTTTAATGCAATTGACAYGGAAAAAGTATAAAACAACACTAGASCTCTCT--AWKGSTTTTTRKRCCCATCCTATCACCAAAGATAGCCAATGGATAACAGCCTTTACTTGGTGTGGCAAA-CAACATGTCTGGACTCAGCTGCCACAAGGATTTCTAAACTCACCAGCCCTATTTTCTGCAGATGTGGTGGATTTATTAAAAGAATTCCCAGACGTCTCAGTATATGTGAATGATATATACTTCTCACATGATACTGAGAAAGAACATCTGAAAACCACAAGACATTTGCACAATATTGAAAGGGGCCGGATATATAGTTTCATT-AAAAAATCTGAAATAGGTAAGCATGAAGTAAACTTTTTGGGCTTTGCGATTACTAATGAGGGAAGAGGTCTAACAGATGAATATAAAGAAAAACTACTCAATTTACAGCCCCCAAAGACTCTTAAGCAACTGCAGAGTATTTTAGGATTTTTGAATTTTGCCCATCCTTTTATTTCCAATTTTGTAGAATTGGTAAAACCTCTCCATGATGCCATCATTAAGGCAAATAACAATGAACCCTTTTGGGAACAAAAACAACAAGATGCTTTAGATGAATTAATCACAGCAATTAACCAAGCAGCTCTTTTAACTGAAAGAGACCCAACCAAACCCCTAGCAGTAAAGCTACATGYRTCTCCTGAAGCAGGMTAYATM---------------------------AGGCTATATAATRTGGSRGATAGATYTCCCTTTCAATACAYTTCTATARTATTTAAGKGAGCYGAAAAAAGATTYACTYYRACTGAAAAACTSTTGRYTGTAAYGCAATATGCTCTAATTAAAAGTTTTGACATAGCTCAGGGACAAATGATTCATGTTTACTCTCCATTACGATSCCCTGAGACATTACAAAGMCATASYATCCCTGAAAGAAAAGYTTTATCATCAYGATGGCTAAAGTGGATGAGTCAYMTAGAGAATCCACAAATCARATTTCATTACGATGAAGAATTACCTGACTTGRCATCTTYACMWRCCCCCAGTGAGAAACAGGTCASGATCAGGCCATTGACAGAATATAAACRAATATATTACMTCKACWGAAGKGCAAYAACYAATGAGCATAAAAGGCAGGMCAGAATGGRYRYAGTACAAGMCATTTTTAATCCAKRCTACCAAGTTYTAAATGTWTGGAGTATTCCATTAGGGCARCATCAAGCACRGTAYGCAGAAGYRGCRGCACTAGAATTTGCCCTYCAACAAATCCCRATGGACCAAAMCCCAAKATTAATTATTACAGATTCAGACTATGTCTCTAAASRTTATAATTCTRAGCTAGAATTTTGGGAATCTAATKGGTTTYRTAATGCAAAARGCAAACCATTGCACCATATCTCATTATGGAAAAGCATTTCTGAACTAAARAAAATTAAKCCCTGGGTGCACGTCACCCATGAGCCAGGGCATYGATGCATCRGGACCAGTGTAYRYASAGCTGGAAATGCAGYAGCTGAYTCACTGGCAAAGAARGCCARTAYGATTAAYAGGRWACATACCAAGCCAACAATAGACACYRACCTYGRGCAATGCATTAATKAACKTACTCCAAACCYACCAGGATATWAMAAA-AATTATAAATRTCATAAAGATGACCAGGGAATATATTGGATTACTAAACCTGAGGGGGAATTTCAAATACCYCCYRCTACTGAASGACATWYGRTAACTGAAAGAGCTCATTCCTCTTTGGKACATGCACATTTTGGAAGAGATGCCACCTTAGCAGTTCTGAAAAGAAASYRYTGGTGGCCATACATGATCCAGAMAGTACAGCAAGTTTTGCAGTMTTRCTCTARATGTRTCACATATAATTCAGCTAATCRGGCACCCATCCCCCATGGTAAAAGAWCTATCCCTGAGTCTCCTTTTGATATATTGTTTATWGATTATATAKGACYATTACCAAAATGTCCTGGCCAAYTGGAKTATGTTCTGGTGATTATAGATGRGGCAASTAGTTTTGTATGGCTGTACCCCACTRCAGGACCAACAGCCCAAGCCACAGTGYGAGCCSTGACTGATTTTTGCRAGACTGCTATTCCCAAGAAAATACAYTCRGACCAAGGTCCTGCCTTTAYGGCAGATATWWGCAAAGAGTTTGCAAAGAAGTAYAATRTACAATGGGAATACAGCACACCCTACCACCCCCAGARTAGTGGGAAGGTTGAGAGGGCGAACGKGGAAGTCAAAGCAGCTCTCACAAAGTTAYYGGGAAGTYGYCCTGGCAASTRGTATGCCTACATTCTGCTAGTACAATTAGGCTTMAATAAYAGACCTAGAMCATCTATCAAAAGAACACCATTCGAATTACTCTTTGGGGTACCAATGAATGTAGAATTTAATCTTACTTCAGACCTCTCCAGAGAAGAACAATTAGCACTCCTAGCAGAAATACGACATACATTGGCGACTACCTCCACATCCHCGCCACCACBCTCACCTCATTCATGGCATCCTCTGGTTGGCCTTCTCGTCCAGGAGAGGGTAGCTACTCGACGACCACTACAACCTCAGTGGAAACCACCAACTCCAATTATTAAGGTACTATCTGATCGAGTTGTTGAAATTGTGGACAAGAAGGGCAACCTGAGACAAGTATCAATAGATAATTTAAAGGTAACTCCACATCAGCAACAGAATGGCCDTGTCATTGGACCAGBGGATGGCGTGGGAGAGGGAGACTAGATGTAGAAAAGCACTTAACTTAGTACCATCAGACAAGACAGAACAAGCTAAAATACTGTTCCAGAATTATATTGAAGAATTGGATGAAAAA-ATAACATGGAAAACACGATGCAGATATTVGGGCTATGCTGCATGTGCTACTAGTACTAGGATAGCAATGTGGATTATATTT--ACCTTACTCATATTAATGATTATGTTAGGAGTAACC-TGTACAGTAATATTTAGGTTACAATGGAAATATGCTATAGAGAGACAAGGCCCTACAATTACTTGGAATCAAACAATACATCAATCACCATCTATTCATAGAATTAGGAGAGGATTATATCATCATCCATTACCGGTAAATGTGACTATTACAGGATTAAAACAGGGACTATACTGGGAACCTTTTCCAAAACTGATAGTGGCCAAGGAGAGGGTGCTAGGCATATCCCAGATATTGATATTAGATTTGGATCATATGGCTGAAGCAAACAATTTAGGAGATCCTGTTGGAAAAGAGATTCTTACTCAGCTCCTAAATGAGGAAATGAAACAGCTTAAAGATATTACTCTTAGTTTTGAAATACCTTTAGATGGTCCACAAACTCAGCAAGAGTATATTCAAAAGAAAHGTTACCATGAATTTGCACATTGTTACTGGATTGATTATAAGGAACAACGAAAATGGCCAGAACCCCAA-GTAATAGCTGATCATTGTCCACACCCTGGAAGAGGATACCCTCGATTTGCTAGTAAAGACTACTGGGTAGAATCTCCATTCTCTGTTACGAAACAGGAATGGGAAAGGCTACAAAGGTTAAAACAGGGAGCAAGGCTACAGACATATAGGTTACCAGGGGGACATGAGACATTTACTGGAGCACTAATGTGTATGGATGATGCCTACCATTTGTGGTGGAACAAAAATAAAATGACACAAAAAGAGCTATTCTTAGCCTATGTCACTCAGATAAAGAAGCTGATTCAAGATATGAAAACAGGGAAATTAAAAAAGGATGCCCTTCTGAATGATTGGCATGATCAAGGAAAAGGGAAATGGTTCAAATCCATGGATGACCTGTCATTTTGTAGACATCCAGAACTTACAGTATTTCTGAATGGCACATATTATAAACACTCATGCATGGAGGGTGACTGTCAGATGACTCGGGCAAATATAACACAGATAAAAGGTTGTAAA-AACCTAACAAGTTCACATAAACACCCATATGCATGTCAATTTTRCARRKYGATTCAAAATGCAACTGGGGAAGATTTTCTCCAACTACAATATTATGATCAGCAATATTTATTATACCCTAAATATAGCAGGATGGAAGAAGTCAGTCATGGAGTAGATATGGGACTCCTTTTACATGATCACACATTTCCCGGACCCTGGTGCATTGAAGCTAAGCAGGTCCGGCGACAGAATTATTCACTATATTCTCTATACCAGCAATGTTTATTTCACTCACAAAAACATCCAGTGGATGATGTAATTAGTGGAATGAAGCAGAGATTATHTGTACAAAAACAGGAAGAAGGGTATCCGTGCAACTTAACCACATGCCAGCCAGTCTCAATCTTAGACATATCACGAGGACAAGCTATCTGGGGCACAAATGAAACCTTCCTAAATTATACAATAATAGACACMCCTAAAAAATCAAAAGGCTGCCATACTAAGCGAAAGAGATCTATTACTAATCTACAAAAGATACAAGCAGCCAGATTGATCCTAGGTAGTTCCATTACTAAAATTGCCAAAATATCTGATTTAAATGATAAAGAATTAGCAAAAGGGATACATCTGCTACGAGATCACCTTATTACATTTGCTGAACATACAATTGATGATRTGATTCAAATGAGTCAAACCATTACCACAGTAATGATACATTCTCATATACAGAATTTAAGAATCCTTTTAACTGAAGGCAAGGTTGATTGGAACATTTTAAACTCAACCTGGATACAAGAACAATTACGAGTCACAGATGAAATTATGACTTTAATAAGAAGAACAGCTAGGGGATTAGCTTATGATATACAACAACGGGTTGACAAACCAGAAAAAGGAGTCTGGGAAATCTCCCTATATTATGAAATTGTTATACCACGAAGAATATATTCTACTAATTGGAAAATTATCAATTATGGTCATCTGGTATATACTGGAAATARAGGAGGAAGARTCTGGTTAAAACATCCCTRTACCCTAATAACCCAAGGGTGTGGKGAAGTAAAATATTTAGAAGTAAGAGAATGCTATGAACAAGATTATCTTATTTGTGATGAGGTCATCRAGCATGAGCCATGTGGTAACCAAACTGGATCCAGATGTCCTATAATGGTAGAACCAATTGTYTCCCCATACCTTAGAAYTGRCCCATTGAAGAATGGGARTTACATAGTGAYGACCAGTTTGGATGAGTGTARCRTACCACCRTACCARCCATCTCTGATCACAGTAAATGAGACAGTGACTTGCTATGGATATGAGTTTAAAYCACCCCTTAGAATAAATACAGTAATACAAGAAAATATACATRTGCCACCACTGTCAGTCAGCTTACCGCATATGATAGGTATTATAGCTGATCTTAGACAAATAAAAATSGAGCTGGCTTCCTCT-TGGGACTCAGTTCGTGATRTGAYTGAGAGAGCAAATACTGAACTACTGAGAATAGATTTACRTGAAGGA-----------KATAYACCTCAATGGTTAAATAGACTGTCAGAATCCATTGCAGACATCTGGCCTGCTGCAGCTGGAGCTATCAAGGGCATAGCTAATGGAATCAAGGATCTAACATCTGGAAATTTTGGTACGGCTTTTGATTTGTTAGCTTATGCAAAACCCGTGATAATAGGAGTGGTTTTGTTGATTATACTAGTGCTAGTCATCAAATTAATCAGTTGGATTGCTACGAAACGTAAAACAGAGTGAGATGATGGAATCACAAGATCAGGCTACGTTAGCAATGTTATGGCTTTATAGACCTCTTACTGTAAAAAGTATACTTACTCATTATAAAACTATCCTGGTACCAATGCCGAGTTGTGACCAGGAGTCTACTTTTATTTTTAGACACGCTTGTCGTTATTGTGCTTATATCTATCATAGTAAATATCTAATTAAGCVAAGAGAAAATGGAGACAGAGCATACTACACCACTACTCCAAAGCGATAACTCAAACATABGGGATGGAATCCTATCTGTACACACATTAAAACCAGACACCAAAATCGATCATGGACAGTACCCTGTGGTCATGCAACHGACCCTTACTACTCTCAAAGGTGCACCACCTGTCTGGATACAGACTCCGGCGAAGGAACTAGCACBGATCACACTATCTGACAGGACDAAGATATTGCCCAACCACATGGGATGGCCAATCCCGATGGAACAGCCACAACATCTCCTATACTTTCAGAGTCTCCATCACTGGATGTACAGCAGCTCTTCGAGGAACTGGGTGCAGACCTCGATCACCACTCATTGTCTGAATCTGGTATTCCCTCCCCTGGGACAGGTTTCRAWAACTTMTTCRAAGAATTGGATT-TTAACGTTGACATGCTGTAACATAGCTAGTGGATTGACACATGGACATTGTTACATGGGTCTTTGGGAATCTGGAAACAATGGGACTGCTGAGGGATGGCTGTTCTGGGGTYGGAAACAATGCCTACAAGCACAAGGTACAAGTAATCTTTGGTGCCATAAGCCATTATTACTACCCATGCATTGTTATGATACTAAATTTGCATTTGTTAGCDATGGGDCCTATCCGGTTGAAGACTGTAATGTATGTATGCTATGGTATAAAAGCTATAACTCAAATTTTAGTAAGACCCCTTGGGATATTAGATATCAACATCTAGCAATGTTAAGAAAAAATGGATGTACTAATGATATACAGTGCTCTTGTACTAACTGTCAAAAGAAAATTGCTATACGAATGATTGCTAAGAACCAAAAAGATAATTGGCAGGCTGTGACGGCAAGGAGAGGG
