# Supplementary material for: Avian and serpentine endogenous foamy viruses, and new insights into the macroevolutionary history of foamy viruses
Source: Virus Evol. 2020 Jan 12;6(1):vez057. doi: 10.1093/ve/vez057 (PMC6955096; doi:10.1093/ve/vez057)
Supplement: vez057_Supplementary_Data [file vez057_supplementary_data.zip › Data S3 ERV-Spuma-Cbo.long terminal repeat portion.fas]

>BDFF02004204.1:c628059-627221_Ciconia_boyciana_2881A_DNA_Cibo_4204_whole_genome_shotgun_sequence
TGTCACAGGGCACAGAACAGCC-TTGGTAGAGTAAGGAGACTCTGACTGACCACTGTCAAAGCCTCCCACAAACAAATAACAAATAGAGATAGGTTGCTAAACCAC------------------------------------------------------------------------------AAAGGCAGACCTACATATGCTTGCTTGCTTAAATAGGTTTGAATCCCTGAAATAAAGGATTTCCTGTTCGAACATCACTCGGTACATAAACATGGAACAAGTTCTGGTATTAAGTGAGTAGTCACTCAAAGGACAGCAGTCCTACAAAGTGCCCCTGTGATAACAGAGAGGGCAGTCCAGCTAATCGGTGAAGTCCTGGAGGACAACAGTGATTCAAAATCACTGGGTGGAATGTTGCATCCGAACCCCATATGACAGGGTCACTATTAGCTGTGTAAACCCTAGACTGCTGTAGGGCTGGCAGGATGCAGACTGCAGTAGAGCAACTAAACTCCAAAACACTGATTATTTTTTTTTTTTTAATATACTGGATGGCTGGGTGTAGGAT-------------------------GAAGGTGTATAAAAGTATGATTGACTGTAAAGCCAGCAG-ATCTCCAGCCCATTGGCGCTTGGTTGCATCCAAGCAAGGAGACCTCTGGCTCAGTATGTAAATCTTATTATTTAGT---GCTTCCTCAGGTCACTTGATATTTTATTATTCATGGTGTCTGATATCTCTGTATGATGTGTATATAGTAAT----------TAATATATCTGCTCCTTGTGGCCCTGTAACTTATTGTCAGGGGCTTAATATAAGCAACCTGTGTGTAATCACAACTATTCCTGACTGGCCCAGGCCACGTAGTGGAAAAAGTGATCTACGTGAGGCCTATACCCGTGACA
>BDFF02004595.1:120709-121279_Ciconia_boyciana_2881A_DNA_Cibo_4595_whole_genome_shotgun_sequence
TGTCGCAGGGCACAGAGTAGCCCTTGGTGGAGTAAGAAG---TGATCTGACCACTGTCAAAGCCTCCCACGGACAAATAACAAACAGAAATAGGTTGCTAAACTGC-------------------------------------------------------AATAGGTTGCT-AAACAGCAAAGAAATGCAGACTCATATATGCTTGCTT----AAGAAGGAT------------------------CTGTTTGAACATCACTCGGTATGTAAACATCGAACAAGTTCTGGTATTA------------------------------------------------------------------------------------------------------------------------------------------------------------------------------------------------------------------------------------------------------------------------------------TGCTACCTACGTAAAAGACGAAGGTGTCGGTGTATAAAAGTAAGATCAAGTGTAAAGCCAGCAG-ATCTCCAGCCCATTTGCACTTGGTTGCATCCAAGCAAGGAGACCTCTGGCTCGGTATGTAAATCTTATTATTTAAT---GCTTGCTCAGGTCACTTAATATTTCATTATTCATTATGCGTGATACCTCTGTATGATGTGTCAACAGTAATAAATAGTAATTAATATATCTGCTCCTTGTGGTCCTGTAATTTATTGCCAGGGGCTTAATATAAGCAACCTGTGCGTAATCCCAGCTATTCCTGATTGGCCCAGGCCAAGCAGTGGAACAAGTGATCTATGTGAGGCCTATACCCACGACA
>BDFF02004819.1:c65289-64676_Ciconia_boyciana_2881A_DNA_Cibo_4819_whole_genome_shotgun_sequence
TGTTGCAGGGCACAGAGTAACCTTTGGTGGAATAAGGGG---CATTCTGATCGCCATCAAAGCCTCCCACAAACAAATAACAAATAGAAATAGGT-CGT-----------------CAAACCACAGAGCCTCCCACGATAGAGGCAGATTGATAAA-CAGCAATAGGTTGCT-AAACTGCAAAGAAAGGCAGATGCACATATGCTTGCT--------------------------------------CTGTCGGAACATTACTCGGTACATAAACA-------GGTTGTGGTATTA------------------------------------------------------------------------------------------------------------------------------------------------------------------------------------------------------------------------------------------------------------------------------------TGCTACCCACATAAAAGATGAAGGTCAAGGTGTATAAAAGTGAGATCAAGTGTAAAGCTAGCAGGGTCTCCAGCCCATTGGCACTTGGTTGCATCCAAGCAAGGAGACCTCTGGCTTGGTATGTAAATCTTATTATTTAATAATTCTTGCTCAGGTCACTTGATATTTTATTATTCATAGTGTTTGATACATTTGTATTATGTGTATATAGTAATAAATAGTGATTAATACATCTGCTCCTTGTGGCCCTGTAATTTATTGTCAGGGGCTTAATATAAGCAACCTGTGCATAATCCCAACTACTCCTTATTGGCCCAAGCCAGGTAGTGGAATAAGTGATCTACGTGAGGCCAATACCTGCAACA
>BDFF02004994.1:c54061-53482_Ciconia_boyciana_2881A_DNA_Cibo_4994_whole_genome_shotgun_sequence
TGTCGCAGGGCACAGAGCAGCCCTTGGTGGAGTAAGGAA---TGGTCTGACCGCCATCAAAGCCTCCCACGAACAAGTAACAAA--GAGACAGGTTGCTAAACTGC------------------------------------------------------------------------------AAAGGCAGTCTCACATATGCTTGCTT----AAGTAGGTTCGAATCCCCGAAACAGAGGATTTCGTGTCTGAACATCACTCAGTACATAAACATCGAACAAGTTCTGGTATTA------------------------------------------------------------------------------------------------------------------------------------------------------------------------------------------------------------------------------------------------------------------------------------TGCTACATATGTAAAAGACGAAGGT------GTATAAAGGTAAGATTGAGTGTAAAGCCAGCAG-ATCTCCAGCCCATTGGCACCTGGTTGCATCCAAGCAAGGAGACCTCTGGCTCGGTATGTAAGTCTTATTATTTAAT---GCTTGCTCAAGTCACTTAATATTTTGTTATCCATTGTGTCTGATACCTCTGTATGATGTGTATATAGTAATAAATAGT----AATATATCTACTCCTTGTGGCCCTGTAATTTATTGTCAGGGGCTTAATATAAGCAACCTGCACGTAATCCCAACTATTCCTGACTGGCCCAGGCCAAGTAGTGGAACAAGTGATCTACGTGAGGCCTATATGCACGACA
>BDFF02011124.1:c23912-16052_Ciconia_boyciana_2881A_DNA_Cibo_11124_whole_genome_shotgun_sequence
----------------------------------------------------------------------------------------------------------------------------------------------------------------------------------------------------------------------------------------------------------------------------------------------------------------------------------------------------------------------------------------------------------------------------------------------------------------------------------------------------------------------------------------------------------------------------------------------------------------------------------------------------------------------------------------------------------------------GTAAATCTTATTATTTAAT---GCTTGCTCAGGTCACTTAACATTTTATTATTCATTGTGTTTGATACTTCTGTATGATGTGTATATGGTAATAAATAGTAATTAATATATCTGCTCCTTGTGGCCCTGTAATTTATTGTCAGGGGCTTAATGTAAGCAACTTGTGCGTAATCCCAACTATTCCTGATTCGCCCAGGCCAAGTAATGGAATAAGTGATCTATGTGAGGCCTATACCCACAACA
>BDFF02011124.1:c23912-16052_Ciconia_boyciana_2881A_DNA_Cibo_11124_whole_genome_shotgun_sequence(2)
TGTCGCAGGGCACAGAGCAGCCCTTGGTGGAGTAAGGAG---CAATCTGACCACTGTCAAAGCCTCCCACGAACAAATAACAAATAGAGATAGGTTGCTAAACCAC------------------------------------------------------------------------------AAAGACAGACTCACATATGCTTGCTTCCTAATGTAAGTTCGAATCCCTGAAACAGAAGATTTCCTGTTTGAACACCACTCGGTACATAAACATCAAACAATGTCTG-TATTA------------------------------------------------------------------------------------------------------------------------------------------------------------------------------------------------------------------------------------------------------------------------------------CGCTACCTATGGAAAAGATGAAGGT------GTATAAAAGTAAGATCGAGTGTAAAGCCAGCAG-ATCTCCAGCCCATTGGCACTTGGTTGCATCCAAGCAAGGAGACCTCTGGCTCGGTATGTAAATCTTATTAGTTAAT---GCTTGCTCAGGTCACTTAATATTTTATTATTCATTGTGTTTGATAATTCTGTATGACGTGTATATAGTAATAAATAGTAATTAATATATCTGCTCCTTGTGGCCTTGTAATTTATTGTCAGGGCCTTAATGTAAGCAACCTGTGTGTAATCCCAACTATTCCTGATTGGCCCAGGCTAAGTAGTGGAATAAGTGATCTACGTGAGGCCTATACCCACGACA
>BDFF02014057.1:c15498-14865_Ciconia_boyciana_2881A_DNA_Cibo_14057_whole_genome_shotgun_sequence
TGTTGCAGGGCACAGAGTAACCCTTGGTGGAATAAGGGG---CATTCTGATCACCGTCAAAGCATCCCACAAACAAATAACAAATAGAGATAGGTTGCTAAACCACAATAGGGCACCAAACCACAAAGCCTCCCACAATAGAAGCAGATTGCTAAAAGAGCAATAGATTGCTCAAACTACAAA---AGGCAGACTTACATATGCTTGCTTGCT----------------------------------CTGTTGGAACATTACTCGGTACATAAACA-------GGTTGTGGTATTA------------------------------------------------------------------------------------------------------------------------------------------------------------------------------------------------------------------------------------------------------------------------------------TGCTACCTACGTAAAAGATGAAGGTGAAGATGTATAAAAGTAAGACCGAGTGTAAAGCTAGCAGGATCTCCAGCCCATTGGCACTTGGTTGCATCCAGGCAAGGAGACCTCTGTCTCGGTATGTAAATCTTATTATTTAATAATGCTTGCTCAGGTCACTTAATATTTTATTATTCACTGTGTCCGATACCTTTGTATGATGTGTATATAGTAATAAATAGTGATTAATATATCTGCTCCTTGTGGCCCTGCAATTTATTGTCAGGGGCTTAATGTAAGCAATCTGTGTGTAATCCCAACTATTCCTTATTGGCCCAGGCCAAGTAGTGGAATAAGTGATCTACATGAGGCCGATACCCGCAACA
>BDFF02022209.1_Ciconia_boyciana_2881A_DNA_Cibo_22209_whole_genome_shotgun_sequence
------------------------------------------------------------------------------------------------------CCGC------------------------------------------------------------------------------AAAGGCAGACTCACATATGCTTGCTTGCTTAAGTAGGTTTGAATCCCTGAAATAGGGGATTTCCTGTTTGAACATCACTCGGTACATAAACATCGAACAAGTTCTGGTATTA------------------------------------------------------------------------------------------------------------------------------------------------------------------------------------------------------------------------------------------------------------------------------------TGCTGCCTATGTAAAAGATGAAGGT------GTGTAAAAGTAAGATCGAGTGTAAAGCCAGCAG-ATTTCCAGCCCATTGGCACTTGGTTGCGTCCAAGCAAGGAGACCTCTGGCTCGGTATGTAAATCTTATTACTTAAT---GCTTGCTCAGGTCACTTAGTATTTTATTATTCATTGTGTCTGATAGCTCTGTATGATGTGTATATAGTAATAAATAGTAATTAATATATCTGCTCCTTGTGGCCCTGTAATTTATTGTCACGGGCTTAATATAAGCAACCTGTACGTAATCCCAACTATTCCTGATTAGCCCAGGCCAAGTAGTGGAATAAGTGATCTACGTGAGGCCCATACCCATGACA
>BDFF02030469.1:c2952-1_Ciconia_boyciana_2881A_DNA_Cibo_30469_whole_genome_shotgun_sequence
--------------------------------------------------------------------------------------------------------------------------------------------------------------------------------------------------------------------------------------------------------------------------------------------------------------------------------------------------------------------------------------------------------------------------------------------------------------------------------------------------------------------------------------------------------------------------------------------------------------------------------------------------------------------------------------------------------------------------------------------------------------------------------------------------------------------------------------------------------------------------------------------------------------TGATTGGCCCAGGCCAAGCAGTGGAACAAGTGATCTATGTGAGGCCTATACCCACGACA
>BDFF02034589.1:c3508-1_Ciconia_boyciana_2881A_DNA_Cibo_34589_whole_genome_shotgun_sequence(2)
TGTCACAGGACACAAAGTAGCCCTTGGTGGAGTAAGAAG---TGATCTGACCACTGTCAAAGCCTCCCACGGACAAA--------------------------------------------------------------------------------------------------------------------------------------------------------------------------------------------------------------------------------------------------------------------------------------------------------------------------------------------------------------------------------------------------------------------------------------------------------------------------------------------------------------------------------------------------------------------------------------------------------------------------------------------------------------------------------------------------------------------------------------------------------------------------------------------------------------------------------------------------------------------------------------------
>BDFF02035185.1:c2800-1_Ciconia_boyciana_2881A_DNA_Cibo_35185_whole_genome_shotgun_sequence(2)
TGTCACAGGGCACAGAGAAGCCCTTGGTGGAGTAAGGAG---CGGTCTGATTGCCATCAAAGCCTCCCACGAACAAATAACAAATAGGGATAGGCTGCTAAACCGC------------------------------------------------------------------------------AAAGGCAGANNNNNNNNNNNNNNNNNNNNNNNNNNNNNNNNNNNNNNNNNNNNNNNNNNNNNNNNNNNNNNNNNNNNNNNNNNNNNNNNNNNNNNNNNNNNNNNNN-NNNNN------------------------------------------------------------------------------------------------------------------------------------------------------------------------------------------------------------------------------------------------------------------------------------NNNNNNNNNNNNNNNNNNNNNNNNN------NNNNNNNNNNNNNNNNNNNNN-----------------------------------------------------------------------------------------------------------------------------------------------------GTGTATATAGTAATAAATAGTAATTAATATATCTGCTCCTTGTGGCCCTGTAATTTATTGTCAGGGGCTTAATATAAGCAACCTGTGCGTAATCCCAACTATTCCTGATTAGCCCAGGCCAAGTAGTGGAATAAGTGATCTACGTGAGGCCCATACCCGTGACA
>Consensus
TGTCGCAGGGCACAGAGTAGCCCTTGGTGGAGTAAGGAG---CGRTCTGACCACYGTCAAAGCCTCCCACGAACAAATAACAAATAGAGATAGGTTGCTAAACCGC------------------------------------------------------------------------------AAAGGCAGACTCACATATGCTTGCTTGCTTAAGTAGGTTYGAATCCCTGAAAYAGAGGATTTCCTGTTTGAACATCACTCGGTACATAAACATCGAACAAGTTCTGGTATTA------------------------------------------------------------------------------------------------------------------------------------------------------------------------------------------------------------------------------------------------------------------------------------TGCTACCTAYGTAAAAGATGAAGGTGAAGGTGTATAAAAGTAAGATCGAGTGTAAAGCCAGCAG-ATCTCCAGCCCATTGGCACTTGGTTGCATCCAAGCAAGGAGACCTCTGGCTCGGTATGTAAATCTTATTATTTAAT---GCTTGCTCAGGTCACTTAATATTTTATTATTCATTGTGTCTGATACCTCTGTATGATGTGTATATAGTAATAAATAGTAATTAATATATCTGCTCCTTGTGGCCCTGTAATTTATTGTCAGGGGCTTAATATAAGCAACCTGTGCGTAATCCCAACTATTCCTGATTGGCCCAGGCCAAGTAGTGGAATAAGTGATCTACGTGAGGCCTATACCCACGACA
