# Supplementary material for: Avian and serpentine endogenous foamy viruses, and new insights into the macroevolutionary history of foamy viruses
Source: Virus Evol. 2020 Jan 12;6(1):vez057. doi: 10.1093/ve/vez057 (PMC6955096; doi:10.1093/ve/vez057)
Supplement: vez057_Supplementary_Data [file vez057_supplementary_data.zip › Data S4 ERV-Spuma.1-Hha sequence.fas]

>ERV-Spuma.1-Hha|RSAD01580453.1:c5831-1_Hydrophis_hardwickii
GTGAGTCAGCCATGCCGCTCCCACCTGGTCTACCTGGGCTGGTTGAATCGGATCGGCTGTTCTCTTCCGGAGTGGCTTCATGTTGGCTTTCCCCTGCCTGCTCCTTTCTACCGAAGTCATTTCCAGGTAAGTAGTTGTGGTTTCTTACTGGGGCTACTGGTGGTGTTGGTTGGCGGTTTATTGTTGGAGTTTGTTGTGTTGTTTCTTGTGTTAGTGGAGGGTTTCCCCCTCCCCTTTTATTTGTGTTTGGTTATTATTTTTTAATTAATTAATTACGGGATGGAAATTGTATAATATATCGTCCTGAAGGTATTAAGATTATAGTACCAGCCTCTCAACGGTTAGCTATAACAAAACATGCTCATAACTCCATTGGAAATATACATGGGGGAAGGCAGGCCACTTTGTTAAGGTTACAAGGGAAATACTGGTGGCCTAATATGAAACAAATTGTTTCAATGATAATAAGAACATGCCCTCAATGTCAACAAACCAATTTTAACACAACACAAGCTCCAAAAGAAAAACGAAGGAAAATACCGGATACACCATTTTTCCGAATATATATTGATTTTATTGGACCTCTGCCTCCTTCAAATGGAAAACAGCATGTTTTGGTATGTGTTGATCATTGTACAGGATTTGTATGGTTATATCCCACCAGGTCTCAATCAGCAGAAGCAACGGTGACTGCTCTCACAATGTTGGTATCACTTAATAAACCAATTAACATTCACTCTGACCAGGGGTCTGGCTTTACTTCACAAGTAACCCAGCAATGGGCAAAAACTTGGGGTATTAATTGGGAATTTTCTGTGCCTTACCACCCCCAAAGTTGTGGGAAGGTGGAAAGGAAAAATGCTGACATAAAACGAGCACTCACCAAGTTACTGATTGGGAAACCTAAGCGATGGGCCACTCTTATTCCTTTTGTACAATATCACTTGAATAACCATCCTGGAAATAGAGAAATCTCTGCTTATGAGTTATTATATGGTATAAAACCTAATACGGATTTTACCCCCGAAACTCCTGAACTAACCAGAACTGAACAACTTCTCCTTTTAGCAGACTTACGTTCTTCCTTGGCTGAATCTACTGCTTGTGAAACATTACCTGAACCTCGTAATCCTTATTTACCTGGTCTTTATGTCCAGGAGAGGGTACCTAGACCAGCAGCTTTAAGACCTAAATGGAAGAAACCTGTAATAATTAGAAGTGTGGATAAACAAAATAGGACTGTTGTAGTGGACATAAACCCAGGAAATACGAGAACTTTATCTTTTGACAATATTAGATTACTACAACATGGCAATGACATTAAAGCAATGGATATACTGGAACACCCAGAAGAAGGAACAGGAAATGGCACATTTGACAACTGATGAAGACTTTTACCACAATTATGCTCAAGACATACTTGAAGTAGATGATGAACTACTAAAAGGAAAAGTAAAATGGCAAACTTACTGTAAATATAGATTATATACTTTATGTGCCACTACTTCTAGAATAATGGCATGGATGATATTTTTTGCCTTTCTGTTGATGATTACAGGAACAACTACAGCAATTTGCATTTTAAAATATCAATGGAAAATGGCACAAAGAACTCCTGGAACTATATTAATGTGGAATCAAAACTTTTCTCAACATTATCAACCACCTATCTTGCATAATCATAGAGCCAAAAGAGCTGTTTTTCATCAGATTTTAGAAACTGAAGTAAGCATTACTGGCTTACCACAGGGACTTTACTTTGAGCCATATCCAAAACCAATAGTGGAGCGGGAAAAAATATTAGGCATAGCTCAAGTATTAGTATTAGATGAAGGACAGATGGCAGCGGCTGGACACATAACTTCTAAGGAATCTCTCCACACCCTAGCTGAAATCATAGAAGAGGAAATGAATATATTAAAAAAGAACACATTCGAGTTCAATTTGCCTCTTGAAGATCCATATACACAAAAACAATATCAACATCATAGGTGTTATCAAGAATATGGACATTGTTACTTAATTGATTTTGAAGAAAAATGGCAATGGCCCACTAAGAGTATAATAGCTGATCATGTACCAGAACCAGGATATATGAACTTGATAGATGGACTTCATTATCCAGATCATCAGTTAGCAAAATATAGATATGAAGGACCTCAGTTTGTAGCCCCTAAAAATTGGAGTATTGAAAAAGAACATATAGATAGAATTCAGGCCTATAGAATACCAGGAGGACAAAAAGAAATACAACAGATAATAACTTGTAATGAAGAAATATATGCAGAATGGTGGGATATGAGAAATTCTTATAAAGAAAATCAGAGATTATGGGAAGAACAAATTCTATCCCAAATAACAGAAAAAGGAAAAATTAGGAATAGGGCCATTCCTATGGAATGGGGAGGAAAAGGAGAAAAAAGACTTTTTAAAGAACAAGGGAGATTCAAAGTAAAAGATCAACCAGAGTTAACATATTTTTTAAATAGTTCCTATTGGTCCAACTCTCACTATGAAGGAGATTGTGGATATTGGAGACAGAATTATACTGACAAATGTAAAGACATAAAGAATTCTCCATATATGTGTGGGTTTATGTGGACTAATCAATATCATAAACAACCCGAAACTAATACCTCATGGATACAGTGTAATAACATAGATACTTATGAAAACTGTATCATACATAATAAATGGAGCTCAGAAAATAGTAAAAGAGATCTAGGATATTTGTCAGCTACCCAAGTAATATGGACACCAGTATGCATTAAGGAAATGAAAATAAAGAAGAAGGTAAAAAATATATATAGTATATATTTTACATGTATGAATGAGTCAAAAACAGTCCCAGTAGAAGATGTAATAACTCAATTACATAATCATCTTATAATACAGAAAGATAGAAAAGGCTTACCTTGTGAGCATTACTCAGCTCAGTGTAGGGAAATTCCTATAAGAGAAAGTCAAGAAAGCTTATTTACATGGTCATCAAATATCACATTGGAAAGTTTTCAGCCAAAAACTTTAGAGAAAAAGGAGAATGTATGTAAAGGAAATAAAGTAAGAAAAACTAGATCATTACTATCAATAGAAAATGATAAAAGATTTCAGAAAGCAGGATTTTTAACAAGTAGAGCCATAACAAAAGTAGCTAAAATAAGTGATCTAAATGATCAAAATTTAAGGAAAGGAGTTTATATGTTAAGAGACTATTCAGTACAAGCCTTTGAGGCCATTTATCATGATATAAGCATGCTAGAAGAAAATATAGCTTTACAACATCTGCATATACACTTGTCTTCCCTAAGGATGACTTTAATTGAAGGAAAAGTACCTTGGGAATTAATAAATGATACTGACATACAATATCAATTAAAATTGACAGATAATCAGATGAGGATGGTACGGAAAACTGCTAAAGCCCTACCATATCATATAGAACAAAGAGCTAGGACTAAAGACTGGCATTTACACATATACTATGAAATAATGATACCTAGAAAAATATATTCAAGAAATTGGATACTACATAATATTGGCCACTTAACACAAACAGGACAGAAGGTATCCAAAATATGGGTGCAGCAACCATATGAGTATATCAATCAAGATTGTGAAGGGATAAAATATTTACATCTAGAACAATGCAATCATGATACATACACAGTATGTGATGAGGTAATTGAAACTGAACCTTGTGGAAATAGAACGGGAAGTGACTGCCCTGTATATACAAAAGCTGTACAAACTCCCTATATACAAATAATAGCTATGAAGAATGGAAGCTATATTATCATGAGTGATACTTCTGAATGTAATATACCAAAACATCAATCATCTTTGATAACTGTTAACTCAACCTTAACATGTTATGGGTACACATTCTCTCCACCCCTAAAAACAGAGGAAGTACAGACAGCTGACTTCGAAGTACCAAGAATTCATCTGCTACTTCCACACTTGGCTGGAGTTATTGCCCATTTAAGGAATGTAGAAATACAGCTGACCTCCACATGGGAAAGTATAAAAGACCTCATAGCCAGAACAGAAGATACATTAGCTGGAGTCTGAGCAAGGAACTCATCATTCCTCAATGGACTTGCCGCATCAGTTTGACTGTCAGTCGTTCTTGGATGACTTTAACCTGTTGCAAAAGTGATTGTTTTAATAATCATAGAATGGATTGTAACATGTGTACACAATTTTGGTGGGATACAAAAAATGATGATGAATTTTTACCTTTTGTGGATAAAATGAATGAATGGCCAATACATGAATGTAAAATGCTTGAACCAAGTCATCCTGCATTGCCAACTTTAGGTATAATTTATTCACATGTTTTCTTAGGAACCGAACCACCTCTCACACCATGGGAAAATGTGTTTTTAAGTAGGATGAAAAGTGTTAGACCAGAATATCAACCTTTCGCTTTTGGTCATTTATGTAAGTTAATGCCATATTTGCATCAAGCATTTGATTCTGATCGAGGAGTAATGCCTCAACATTATGCTATATCTGAATATGCTAGATATAGATTTGCAGAACAAGGAATGTTAGTACCTGTTCCCAGTTTTAAACAACAAATTATAGATATGGTAAAAAGAAATGATCCTAAGCCAATACCGCCTATTAGAACCACTTCAGTGATCCAGGAGAGGGTGTCGCGGACTGAAACCCCTCAATCACCTACCACCAGTAATCGTGGACCACCTATATGGACTAATAGTCGGGATGTAAGATTATGGGTAGATGCCAACTTACCTACAGGATCTATCCTGATGCTTCCACAGCAATATCAGATACGACGATATATATCAGGTTCCTTGTTAAGTATATTTGATACTTCCGTATCACAGCAAACAGGAAGAAGTGAGGCATCTTCCGGTTCCTCTAGAAAGAAAGGATTACGCAAATGGGCGTCCTTTGCTAATAAACAATAAAAGAACATGAATAAAAACCATAGTATTCAACATATTCCTCTGCTGCTTAATAGCTCACCTGTTATAAAAGCTCACATTTGAGTGATTAGCCATTGCTGGAGTTCTAAAGGTTCGAGTCTTGGGCAATGAGCTAAACACCAGTATGAGATGCTAAAAAGCACCATGAATTATTAAATCACCGGTAACAGAGATCGATATAAACCTCATCCCTTGTGTGTTATAAAAATCACAAGTGCATGGGGGCTATATCTTTTATAAAAATATAACCTGCTAGAATTATGCTTATGTGCTATGTAATAGAATATAAGGTGAATGAAAATACAAAACAGGAGCTACTTTCTTGAACTCAGCTGCGACTGGGGAAAGTACTCCTGCTCTGATTGGTAATGTATGATTTTATGTAAACCTTGCTCCAATATTATCTGATATCTAATAATAGCCATATGTACTTAAAAGATCAAATATATTTTGAAGTAGTTGTATAAATAAAACTTGATTATATTCAAGGAAAATTGATGTCTATGATTTTCTAAGAAAGTGACCAAAACGTGGGAACTGAGTATCAAAACTTTAAATTAAATTTTAGGATTTAAAAGTAAGGGAGATACTTAGAAAAATAGATAGGACCGCAANNNNNNNNNNNNNNNNNNNNNNNNNNNNNNNNNNNNNNNNNNNNNNNNNNNNNNNNNNNNNNNNNNNNNNNNNNNNNNNNNNNNNNNNNNNNNNNNNNNNNNNNNNNNNNNNNNNNNNNNNNNNNNNNNNNNNNNNNNNNNNNNNNNNNNNNNNNNNNNTCAACGTCTAGGAAATGGGGAGTTCGGACCTCTTCACAATGGAAAGCCCCCCCGAGACAAAGGAGCCCCCCCAACAATACAGCCTCTTCGCTAAGCCCTC
