# Supplementary material for: Avian and serpentine endogenous foamy viruses, and new insights into the macroevolutionary history of foamy viruses
Source: Virus Evol. 2020 Jan 12;6(1):vez057. doi: 10.1093/ve/vez057 (PMC6955096; doi:10.1093/ve/vez057)
Supplement: vez057_Supplementary_Data [file vez057_supplementary_data.zip › Data S5 Gag protein alignment.fas]

>SFVpsc_huHSRV.13
PIQHIRSVTGEPPRNPREIPIWLGRNAPAIDGVFPVTTPDLRCRIINAILGGNIGLSLTPGDCLTWDSAVATLFIRTHGTFPMHQLGNVIKGIVDQEGVATAYTLGMMLSGQNYQLVSGIIRGYLPGQAVVTALQQRLDQEIDDQTRAETFIQHLNAVYEILGLN
>SFVpve
PIQHIRSVTGEPPRNPREIPIWLGRNAPAIDGVFPTTTPDLRCRIINALLGGNLGLSLTPGDCITWDSAVATLFIRTYGQYPLHQLGNVLKGIADQEGVATAYTLGMMLSGQNYQLVSGIIRGYLPGQAVVTAMQQRLDQEIDDQTRAETFIQHLNAVYEILGLN
>SFVggo_huBAD468
PIQHIRAVTGEPPRNPREIPIWLGRNAPAIEGVFPVNSPEVRCRVINAIIGGNLGLALTPTECATWDSAVATLFIRTHGTYPMHQLGNVIKGIVDQEGVATGYTLGMMLSGQNFPLVYGIIRGFLPGQAVVTAIQQRLDQEIDDQTRSDTFIQHLNAVYEILGLN
>SFVppy_bella
PIQHIRAVTGEVPNNPRDIPMWIGRNAPAIEGVYPVTTPDLRARIINALIGGKSGIHLTAPEAVTWASAVAAIFTRTHGSFPMHNLSAILTGIANGEGVESAYNLGMMLSNGDFNLVYGIVRGLLPGQAAVAYMQQRLDAEPSDALRAQNFIQHLHLVYEILGLN
>SFVmcy_FV34
PIQHIRAVTGNAPTNPRDIPMWIGRNASAIEGVFPIPTPDIRSRVINALLGGQLGLNLNPQHCITWASAIATLYVRTHGSYPLHQLAEVLRGVSNSEGAAAAWQLGMMLTNQDYNLVWGMVRPLLPGQAVVTAMQHRLDQEVNDAARIVSFVNHLNAVYELLGLN
>SFVmmu_R289HybAGM
PIQHIRAVTGNAPTNPREIPMWIGRNASAIEGVFPMATPDLRCRVINALLGGNLGLNLEPQHCITWASAVATLYVRTHGSYPIHQLAEVLRGVANSEGVAAAWQLGMMLTNRDYNLIWGIVRPLLPGQAVVTAMQHRLDQEINDAARIVSFINHLNGVYELLGLN
>SFVmfu_WK1.pJM356
PIQHIRAVTGNAPTNPREIPMWIGRNASAIEGVFPMTTPDLRCRVINALLGGNLGLNLEPQHCITWASAIATLYVRTHGSYPIHQLAEVLRGVANSEGVAAAYQLGMMLTNRDYNLIWGIIRPLLPGQAVVTAMQHRLDQEVSDAARIASFINHLNGVYELLGLN
>SFVcae_LK3
PIQHIRAVTGNTPTNPRDIPMWLGRHSAAIEGVFPMTTPDLRCRVVNALIGGSLGLSLEPIHCVNWAAVVAALYVRTHGSYPIHELANVLRAVVTQEGVATGFQLGIMLSNQDYNLVWGILRPLLPGQAVVTAMQQRLDQEVNDAARITSFNGHLNDIYQLLGLN
>SFVcni_huAG16
PIQHIRAVTGNTPTNPRDIPMWLGRHSAAIEGVFPITTPDIRCRVVNALLGGSLGLSLEPIHCVNWAAVVAALYVRTHGSYPAHELANVLRAVVSQEGVATGFSLGNMLSNQNFDLIWGILRPLLPGQAVVTAMQQRLDQEPNDAARAANFNRHLNDIYGLLGLN
>SFVsxa_Z17
PISQIKAVIGETPTDHKAVPLWVAKHAAAIEGVFPTGSPEVRCRVLNSLLTGHGGMMLHPVDCVSWTNAASVLFQRVHGVVPLHQLPKTLEDVAKAEGLLVAYNIGMTFTNNNFDLVWGIIRPLVPGQAAVAMLQGYLDQYPRPQDKIENFSRFLRRTFEVLGLN
>SFVcja_FXV
PISQIKAVIGETPTDHKAVPLWVAKHAAAIEGVFPTGSPEVRCRVLNSLLTGHGGMMLHPVDCVSWTNAASVLFQRVHGVVPLHQLPKTLEEVAKTEGLLVAYNIGMTFTSNNFDLIWGIIRPLVPGQAAVAMLQGYLDQYPRPQDKIEHFPRFLRRTFEVLGLN
>SFVaxx_Hooks40
PIAQIKAVIGEAPTDARQIPLWVAKHAAAIEGTFPTGSADVRCRVLNALLTSHGGMTLSPNECGTWSLAAAALYQRIYGVIPLHDLPHTMAEVARREGILVAFNMGMTFTNNSFDVVWGIIRPLLPGQASVAMLQGYLDQYQGQQQKAQAFPTLLRRTFETLGLN
>SFVssc_1224
PISQIRTVIGNTPVDPKKVPLWIAKSASAIEGVMPTNTPDIRCRLVNALLPQHGGLILQPHECNSWTQIASALYTRVNGMIPLHALPQTLSQVTKEEGILVAYQIGMTFTGQNFPLTWGILRPLLPGQAVVAMMQGYLDQYPTDDLKAVNFASILRRVFDILGLN
>SFVocr_1557
PINVIRSVCGDTPSNPQDIPLWMGRIIPAIEGVFPIDNPNLRMRVVNALLALHPGLAITELNAQTWGQVLAVLHMRALGHTALHQLPALLETIVKTDGILPAYNMGMEVTQQDFSYVWGILRTLLPGQAFVLSMQNELDRLPAAQRPGM-FPGLLQRTLDILGLN
>BFVbta_BSV11
PITHIRAVIGETPANIREVPLWLARAVPALQGVYPVQDAVMRSRTVNALTVRHPGLALEPLECGSWQECLAALWQRTFGATALHALGDTLGQIANSDGIVMAIELGLLFSDDNWDLVWGICRRFLPGQAVCVAVQARLDPLPDNATRIVMISHIIRDVYAILGLD
>EFVeca_1
PITHIRAVIGETPAQIRDVPLWLAQSIPALTGVYPAMDAGTLTRLVNAITARHPGLALGMNEAGSWHEAVHLIWQRTFGATALHALSDVLKGIAQRNGVVMALEMGLMFTNDDWDLTWSVIRRCLPGQASVVTIQARLDALPNNQARIIQAGFIIREVYEVLGLD
>FFVfca_FUV7
PINHLRSVIGNTPPNPRDVALWLGRSTAAIEGVFPIVDQVTRMRVVNALVASHPGLTLTENEAGSWNAAISALWRKAHGAAAQHELAGVLSDINKKEGIQTAFNLGMQFTDGNWSLVWGIIRTLLPGQALVTNAQSQFDLMGDDIQRAENFPRVINNLYTMLGLN
>FFVpco_X102
PINHLRSVIGNTPPNPRDVALWLGRSTAAIEGVFPIVDQVTRMRVVNALVASHPGLTLTENEAGSWNAAISALWRKAHGAAAQHELAGVLSDINKKEGIQTAFNLGMQFTDGNWSLVWGIIRTLLPGQALVTNAQSQFDLMGDDIQRAENFPRVINNLYTMLGLN
>pSFVaye
PINHITAVIGQSPENPEEISFWLGKNRAGLTGIFPVNNPNIRLRVINTFVGSHPTLILQQGEADTWEDTIVNLHQRAHGAVARHRLPGLITVIFKKEGVQVAYSMGLMLSK-DFDLVWGVIGGLLSGQALVTNIQGQ-YLLPNT-ARQEQFPGVV-AT-NLLGLD
>SloEFV
PMNHL-AIVGGIPNYPQAIALWLR-NVKIVERVMPVNNRLM--KEVNALLASNATLHGTDQKAQDWNSAIAAIYQRALGNLGL-HLPSVLKDIANSDGVIVVFTMGMMFSSDNYALVSGIIRPLLPGQAAVVSVQAQIDILPDDNAKASAFPENVTEVYQALELN
>ERV-Spuma-Spu
NMANIRAVTGPNAKDFKEIPMWFEFHLSALETVTSIASPLQKMRLCNSLVP--ASAALIEQECKNWESVLANFYVKTNGQVGIADLHEILRKITQEQGIIGTYGIGMKFLS-NHDLICGSF-TLCKGDLLKGAIQSKLDLLITEQEKTRSFPKIIQDIYKTLGRD
>ERV-Spuma.5-Cbo
PFGNIRAAVGQTPMDIKKIFSWMAERINILEGVLPNMNNATRCQLVNSLVP--YQLSLNEEECLSWDQIISCLYAKAHRHIPTAKLGEELQRISSEQ-IKTAFSSGLAMTNQNYGHLWGTVKNLVPGQAPLAEITCRLEVLPSDREHIRQFSTIVDTVYRMLDLD
>ERV-Spuma.8-Cbo
PFSNI-AAVGPTPMDIKNIFSWVAERINVLEGVLPHMNNATRRQVVNSLVP--YQLSLNEEECVSWDQII-CLYSKAHGHIPTAKLGEELQRISSEQGIKTAFQLGLAMTNQNYGHVWRIIKNLVPGQAPLAEITRRLEALPSDQERVRQF-TIVDMVYRMLDPD
>NviFLERV-1
GPVVVNSLMGKKPVTREEYPYWLAEKIPQLEAVLPQCNPQDRHCILTMCLP-----QGIVPTQAEWSEAFAALYIIAHGEPSFAVLPEVLKQIQNQHGAAAALDLGMRPLANFPVVSQMILRN-IKDEAAALILRQQLMALPVMQREVA-LPGIIADTYQAMGRN
>CoeEFV
NIGAIKNILGDPPNRGEDFLD-FQTRHTQIETITEGYTAEQRRQLYQYILA-TTWASVPIAHRNNVQATLDHLYIQITGQPPIIRLTKQIPLITTNQGILVAYDHAYRGLRGDHVIAFELVHEGIPMAVRL-QIAAALQAFPTNQERHTQFADVVRLNYNLAMIP
