# Supplementary material for: Avian and serpentine endogenous foamy viruses, and new insights into the macroevolutionary history of foamy viruses
Source: Virus Evol. 2020 Jan 12;6(1):vez057. doi: 10.1093/ve/vez057 (PMC6955096; doi:10.1093/ve/vez057)
Supplement: vez057_Supplementary_Data [file vez057_supplementary_data.zip › Data S6 Pol protein alignment.fas]

>CFVraf
--------------------------------------------------------------------------------------------------------------------------------------------------------------------------------------------------------------------------------------------------------------------------------------------------------------------------------------------------------------------------------------------------------------------LIVSDSHYIVKSINEDLLIWKSNGFVNNKKKPLKHISKWKNIAEILQKKEDIHVIHEPSHPPGYPQSYVYTREDGQLMVEIEGCSKIIPPVHLRPNLAQQAHNSLGALHGGLQATLLKLQTLYWWPRMKHSVQKVLQNCEACQLTNSAVLRSVPPSKIQPPTKPFDKFYIDYIGPLPPS--FGYTYVLVIVDACTGFTWLYPTKGPTATATVKALTHLSGTAIPHVIHSDQGPAFISAVFKNWAKDMNIQLEFSTPYHPQSSGKVERKNREIKAALTKLLVGRPRKWYPLLPIVQLGLNNHIS
>SFVpsc_huHSRV.13
QKQYPINPKAKPSIQIVIDDLLKQGVLTPQNSTMNTPVYPVPKPDGRWRMVLDYREVNKTIPLTAAQNQHSAGILATIVRQKYKTTLDLANGFWAHPITPESYWLTAFTWQGKQYCWTRLPQGFLNSPALFTADVVDLLKEIPNVQVYVDDIYLSHDDPKEHVQQLEKVFQILLQAGYVVSLKKSEIGQKTVEFLGFNITKEGRGLTDTFKTKLLNITPPKDLKQLQSILGLLNFARNFIPNFAELVQPLYNLIASAKGKYIEWSEENTKQLNMVIEALNTASNLEERLPEQRLVIKVNTSPSAGYVRYYNETGKKPIMYLNYVFSKAELKFSMLEKLLTTMHKALIKAMDLAMGQEILVYSPIVSMTKIQKTPLPERKALPIRWITWMTYLEDPRIQFHYDKTLVITDSFYVAESANKELPYWKSNGFVNNKKKPLKHISKWKSIAECLSMKPDITIQHEKGHIKGYPKQYTYFLEDGKVKVSRPEGVKIIPPQSDRQKIVLQAHN---LAHTGREATLLKIANLYWWPNMRKDVVKQLGRCQQCLITNASNKASGPILRPDRPQKPFDKFFIDYIGPLPPS--QGYLYVLVVVDGMTGFTWLYPTKAPSTSATVKSLNVLTSIAIPKVIHSDQGAAFTSSTFAEWAKERGIHLEFSTPYHPQSSGKVERKNSDIKRLLTKLLVGRPTKWYDLLPVVQLALNNTYS
>SFVpve
QKQYPINPKAKPSIQIVIDDLLKQGVLTPQNSTMNTPVYPVPKPDGRWRMVLDYREVNKTIPLTAAQNQHSAGILATIVRQKYKTTLDLANGFWAHPITPDSYWLTAFTWQGKQYCWTRLPQGFLNSPALFTADAVDLLKEVPNVQVYVDDIYLSHDNPHEHIQQLEKVFQILLQAGYVVSLKKSEIGQRTVEFLGFNITKEGRGLTDTFKTKLLNVTPPKDLKQLQSILGLLNFARNFIPNFAELVQTLYNLIASSKGKYIEWTEDNTKQLNKVIEALNTASNLEERLPDQRLVIKVNTSPSAGYVRYYNESGKKPIMYLNYVFSKAELKFSMLEKLLTTMHKALIKAMDLAMGQEILVYSPIVSMTKIQKTPLPERKALPIRWITWMTYLEDPRIQFHYDKTLVITDSFYVAESANKELPYWKSNGFVNNKKEPLKHISKWKSIAECLSIKPDITIQHEKGHVKGYPKQYTYYLEDGKVKVSRPEGVKIIPPQSDRQKIVLQAHN---LAHTGREATLLKIANLYWWPNMRKDVVKQLGRCKQCLITNASNKTSGPILRPDRPQKPFDKFFIDYIGPLPPS--QGYLYVLVIVDGMTGFTWLYPTKAPSTSATVKSLNVLTSIAIPKVIHSDQGAAFTSSTFAEWAKERGIHLEFSTPYHPQSSGKVERKNSDIKRLLTKLLVGRPTKWYDLLPVVQLALNNTYS
>SFVggo_huBAD468
QKQYPINPKARSSIQVVIDDLLKQGVLVQQNSTMNTPVYPVPKPDGRWRMVLDYREVNKTIPLIAAQNQHSAGILATIVRKKYKTTLDLANGFWAHPITPESYWLTAFTWQGKQYCWTRLPQGFLNSPALFTADVVDLLKEISNVQAYVDDIYLSHDDPQEHLNQLEKVFQILLQAGYVVSLKKSEIAQKTVEFLGFNITKEGRGLTEAFKAKLLDITPPKDLKQLQSILGLLNFARNFILNFAELVKPLYSLISSAKGKYIEWSNENTVQLQTIIKALNDADNLEERIPEKRLIIKVNTSPSAGYVRYYNETGKKPIMYLNYVFSKAELKFTLLEKLLTTMHKALIKAMDLAMGQEILVYSPVVSMTKIQKTPIPERKALPIRWITWMTYLEDPRIQFHYDKTLIITDSFYVAESANKELPYWKSNGFVNNKKKPLKHVSKWKSIAECLSLKPDITIQHERGHPKGYPKQYPYYMEDGKVKVNRPEGTKIIPPSLERAGIVQKAHN---LAHTGREATLLKIANLYWWPNMRKDVVKQLGRCQQCLVTNAFNQTSGPILRPTRPLKPFDKFFIDYIGPLPPS--NGYLHVLVVVDSMTGFTWLYPTKAPTTNATVKALNVLTSIAVPKVIHSDQGAAFTSSTFADWAKERGIQLEFSTPYHPQSSGKVERKNSDIKRLLTKLLVGRPTKWYDLLPVVQLALNNSYS
>SFVppy_bella
QKQYPINPKAKESIQIVINDLLKQGVLIQQNSIMNTPVYPVPKPDGRWRMVLDYREVNKTIPLIAAQNQHSAGILASIYRGTYKTTLDLANGFWAHPITPNSYWLTAFTWQGKQHCWTRLPQGFLNSPALFTADVVDLMKHIPNVQVYVDDLYLSHDDPQEHLQVLQQVLHILHDAGYVVSLKKSAIAQKVVEFLGFNITKTGRGLTDAFKEKLLNISPPQNLKQLQSILGLMNFARNFIPNYAERVKPFYSLISTAKSNNILWNDELTSQLQELITLLNQADNLEERKPTTRLIIKVNSSSHAGYIRYYNEGSKKPILYINYVFSKAEEKFSMLEKLLTTLHKALIKAVDLAMGTEIMVYSPIVSMTKIQKTPLPERKALPVRWITWMTYLEDPRITFHYDKTLIITDSFYVAESANKELPYWKSNGFVNNKKKPLKHVSKWKSIADCLSLKTGITIKHEKGHPKGYPKHFVYTLEEGKVIVKRPEGTKIIPPLADRKLLASQAHK---LSHSGREATLLKLSNTYWWPNMRKDVVKVIGQCQQCLVTNPSNLTSGPILRPERPTKPFDKFFIDYIGPLPPS--NGYLHVLVVVDAMTGFVWLYPTKAPSANATVKALNMLTSIAVPKVIHSDQGAAFTSSTFADWAKEKGIHLEYSTPYHPQSSGKVERKNSDIKRLLTKLLVGRPTKWYDLLSTVQLALNNAYS
>SFVmcy_FV34
QKQYPINPKAKPSIQIVIDDLLKQGVLIQQNSTMNTPVYPVPKPDGKWRMVLDYREVNKTIPLIAAQNQHSAGILSSIYRGKYKTTLDLTNGFWAHPITPESYWLTAFTWQGKQYCWTRLPQGFLNSPALFTADVVDLLKEVPNVQAYVDDIYISHDDPQEHLEQLEKIFSILLNAGYVVSLKKSEIARREVEFLGFNITKEGRGLTDTFKQKLLNITPPKDLKQLQSILGLLNFARNFIPNYSELVKPLYTIVANANGKFISWTEVNSNQLQHIISVLNQADNLEEQNPETRLIIKVNSSPSAGYIRYYNEGSKRPIMYVNYIFSKAKAKFTQTEKLLTTMHKGLIKAMDLAMGQEILVYSPIVSMTKIQRTPLPERKALPVRWITWMTYLEDPRIQFHYDKSLIVTDSFYVAESANKELPYWKSNGFINNKKKPLRHVSKWKSIAECLQLKPDIIIIHEKGHPPGYPKQYKYTLEENKLIVERPNGKRIVPPKADREKIISTAHN---IAHTGRDATFLKVSSKYWWPNLRKDVVKSIRQCKQCLVTNATNLTSPPILRPEKPLKPFDKFYIDYIGPLPPS--NGYLHVLVVVDGMTGFVWLYPTKAPSTSATVKALNMLTSIAIPKVLHSDQGAAFTSSTFADWAKEKGIQLEFSTPYHPQSSGKVERKNSDIKRLLTKLLIGRPAKWYDLLPVVQLALNNSYS
>SFVmmu_R289HybAGM
QKQYPINPKAKPSIQIVIDDLLKQGVLIQQNSTMNTPVYPVPKPDGKWRMVLDYREVNKTIPLIAAQNQHSAGILSSIYRGKYKTTLDLTNGFWAHPITPESYWLTAFTWQGKQYCWTRLPQGFLNSPALFTADVVDLLKTIPNVQAYVDDIYISHDDPQEHLEQLEKVFSILLNAGYVVSLKKSEIAQREVEFLGFNITKEGRGLTDTFKQKLLNITPPKDLKQLQSVLGLLNFARNFIPNYSELVKPLYNIVANANGKFISWTEENSNQLQNIISVLNQADNLEERNPETRLIIKVNSSPSAGYIRYYNEGSKRPIMYINYVFSKAESKFTQTEKMLTTMHKGLIKAMDLAMGQEILVYSPIVSMTKIQKTPLPERKALPVRWITWMTYLEDPRIQFHYDKTLIVTDSFYVAESANKELPYWKSNGFLNNKKKPLRHVSKWKSIAECLQLKPDIVIIHERGHPPGYPKQYKYTFEDNKIIVERPNGKRIVPPKADREKIISTAHN---IAHTGRDATFLKVSSKYWWPNLRKDVVKVIRQCKQCLVTNAANLTSPPILRPEKPLKPFDKFYIDYIGPLPPS--NGYLHVLVVVDSMTGFVWLYPTKAPSTSATVKALNMLTSIAIPKVLHSDQGAAFTSSTFADWAKEKGIQLEFSTPYHPQSSGKVERKNSDIKRLLTKLLIGRPAKWYDLLPVVQLALNNSYS
>SFVmfu_WK1.pJM356
QKQYPINPKAKPSIQIVIDDLLKQGVLIQQNSTMNTPVYPVPKPDGKWRMVLDYREVNKTIPLIAAQNQHSARILSSFFSGKYKTTLDLTNGFWAHPITPESYWLTAFTWRGKQYCRTKLPQGFLNSPALFTAHVVDLLKEIPHVPAYVDDIYISHDDPHEHLEQLEKVFSILLNAGYVVSLKKSEIAQREVEFLGFNITKDGRGLTETFKLKLLDITPPKDLKQLQSILGLLNFARNFIPNYSELVKPLYTIVANANGKFISWTEENSNQLQYIISVLNQADNLEERNPETRLILKVNSSPSAGYIRYYNEGSRRPIMYVNYVFSKAEVKFTQTEKILTTMHKGLIKAMDLAMGQEILVYSPIVSMTKIQKTPLPERKALPVRWITWMTYLEDPRIQFYYDKTLIVTDSFYVAESANKELSYWKSNGFLNNKKKPLRHVSKWKSIAECLQLKPDITIIHEKGHPPGYPKQYKYTLEDNKIIVERPAGKRIVPPKADREKIISTAHN---IAHTGRDATFLKVSSKYWWPNLRKDVVKVIRQCKQCLVTNAANLTSPPILRPEKPLKPFDKFYIDYIGPLPPS--NGYLHVLVVVDGMTGFVWLYPTKAPSTSATVKALNMLTSIAIPKVLHSDQGAAFTSSTFADWAKEKGIQLEFSTPYHPQSSGKVERKNSDIKRLLTKLLIGRPAKWYDLLPVVQLALNNSYS
>SFVcae_LK3
QKQYPINPKAKASIQTVINDLLKQGVLIQQNSIMNTPVYPVPKPDGKWRMVLDYREVNKTIPLIAAQNQHSAGILSSIFRGKYKTTLDLSNGFWAHSITPESYWLTAFTWLGQQYCWTRLPQGFLNSPALFTADVVDLLKEVPNVQVYVDDIYISHDDPREHLEQLEKVFSLLLNAGYVVSLKKSEIAQHEVEFLGFNITKEGRGLTETFKQKLLNITPPRDLKQLQSILGLLNFARNFIPNFSELVKPLYNIIATANGKYITWTTDNSQQLQNIISMLNSAENLEERNPEVRLIMKVNTSPSAGYIRFYNEFAKRPIMYLNYVYTKAEVKFTNTEKLLTTIHKGLIKALDLGMGQEILVYSPIVSMTKIQKTPLPERKALPIRWITWMSYLEDPRIQFHYDKTLIVTDSFYVAESVNKELPYWQSNGFFNNKKKPLKHVSKWKSIADCIQLKPDIIIIHEKGHPKGFPKHYQYQLENGQVMVTRPNGKRIIPPKSDRPQIILQAHN---IAHTGRDSTFLKVSSKYWWPNLRKDVVKVIRQCKQCLVTNAATLAAPPILRPERPVKPFDKFFIDYIGPLPPS--NGYLHVLVVVDSMTGFVWLYPTKAPSTSATVKALNMLTSIAVPKVIHSDQGAAFTSATFADWAKNKGIQLEFSTPYHPQSSGKVERKNSDIKRLLTKLLVGRPAKWYDLLPVVQLALNNSYS
>SFVcni_huAG16
QKQYPINPKAKPSIQVVINDLLKQGVLVQQNSTMNTPIYPVPKPDGKWRMVLDYREVNKTIPLIAAQNQHSAGILSSIFRGKYKTTLDLSNGFWAHPITPESYWLTAFTWQGQQYCWTRLPQGFLNSPALFTADVVDLLKEIPNVQAYVDDIYISHDDPVEHVQQLEKVFSLLLNAGYVVSLKKSEIAKHEVEFLGFNITKEGRGLTDTFKQKLLNITPPKDLKQLQSILGLLNFARNFIANFSELVRPLYNIVSSANGKYITWTQENSQQLQNIISTLNSAKNLQERNPEVRLVMKVNTSPSAGYIRFYNEATKQPIMYLNYVYSKAETKFTMTEKLLTTIHKGLIKALDLAMGQEILVYSPIVSMTKIQKTPLPERKALPIRWITWMSYLEDPRIQFYYDKTLVVTDSFYVAESANKELPYWQSNGFVNNKKKPLKHVSKWKSIAECLQLKPDIVIMHEKGHPKGFPKQYQYTLENGQVLVTRPNGTRIIPPKADRPTIILQAHN---IAHTGRDSTFLKVSSKYWWPNLRKDVVKVIRQCKQCLITNAATLSAPAILRPERPVKPFDKFYIDFIGPLPPS--NGYLYVLVVVDGMTGFVWLYPTKAPSTGATVKALNMLTSIAVPKVIHSDQGAAFTSATFADWAKDKGIQLEFSTPYHPQSSGKVERKNSDIKRLLTKLLVGRPAKWYDLLPVVQLALNNSYS
>SFVsxa_Z17
QRQYHINTKAKPSIQQVIDDLLKQGVLVKQTSVMNTPVYPVPKPDGKWRMVLDYRAVNKTIPLIGAQNQHSLGILTNLVRQKYKSTIDLSNGFWAHPITKDSQWITAFTWEGKQHVWTRLPQGFLNSPALFTADVVDLLKDIPGISVYVDDIYFSTETVSEHLKILEKVFKILLEAGYIVSLKKSALLRHEVTFLGFSITQTGRGLTSEFKDKIQNITPPKTLKELQSILGLFNFARNFVPNFSEIIKPLYSLISTAEGNNIKWTSEHTRHLEEIVSALNHAGNLEQRDDESPLVVKLNASPKTGYIRYYNKGGQKPIAYASHVFTNTESKFTPLEKLLVTMHKALIKAIDLALGQPIEVYSPIVSMQKLQKTPLPERKALSTRWITWLSYLEDPRIIFHYDKTLIVTDSDYVARSVNEELPFWRSNGFVNNKKKPLKHISKWKNISDSLLLKRDITIVHEPGHMKGYPSKYKYILKEGQVFVLRPEGEKIIPPKSDRPALVKVAHE---FSHAGREATVLRLQDKYWWPNMRKDVISHIRMCKPCLTTDSSNLTPIPPKPQQRPKKPFDKFFIDYIGPLPPS--HGFAYVLVVVDAATGFTWLYPTKAPSTNATITSLNILLGTAVPRVLHSDQGSAFTSSAFADWAKEKGIQLEFSTPYHPQSSGMVERKNREIKRLITKLLVGRPTKWYPLIPTIQLALNNTYS
>SFVcja_FXV
QRQYHINTKAKPSIQQVIDDLLKQGVLIKQTSVMNTPIYPVPKPDGKWRMVLDYRAVNKTVPLIGAQNQHSLGILTNLVRQKYKSTIDLSNGFWAHPITKDSQWITAFTWEGKQHVWTRLPQGFLNSPALFTADVVDLLKNIPGISVYVDDIYFSTETVSEHLKILEKVFKILLEAGYIVSLKKSALLRYEVTFLGFSITQTGRGLTSEFKDKIQNITSPRTLKELQSILGLFNFARNFVPNFSEIIKPLYSLISTAEGNNIKWTSEHTRYLEEIVSALNHAGNLEQRDNESPLVVKLNASPKTGYIRYYNKGGQKPIAYASHVFTNTELKFTPLEKLLVTMHKALIKAIDLALGQPIEVYSPIISMQKLQKTPLPERKALSTRWITWLSYLEDPRITFYYDKTLIVTDSDYVARSVNEELPFWRSNGFVNNKKKPLKHISKWKNISDSLLLKRDIIIVHEPGHVKGYPSRYKYILKEGQVFVLRPEGEKIIPPKSDRLALVKIAHE---FSHAGREATVLRLQDKYWWPNMRKDVISHIRTCKPCLTTDGSNLTPIPPKPQLRPEKPFDKFFIDYIGPLPPS--HGFVYVLVVVDAATGFTWLYPTKAPSTNATITSLNILLGTAVPRVLHSDQGSAFTSSTFADWAKEKGIQLEFSTPYHPQSSGMVERKNREIKRLITKLLVGRPTKWYPLLPTIQLALNNTYS
>SFVaxx_Hooks40
QKQYHINPKAKPSIQIVINDLLKQGVLRQSTSPMNTPVYPVPKPDGKWRMVLDYRAVNKTIPLIAAQNQHSLGILTNLIRHKYKSTIDLSNGFWAHPITEDSQWITAFTWEGKQHVWTRLPQGFLNSPALFTADVVDILKEVPGVSVYVDDIYISSPTMEEHFQVLDSIFRKLLETGYIVSLKKSALARYEVNFLGFVISETGRGLTSEFRERLQEITPPTTLKQLQSILGFLNFARNFVPNFSELVQPLYQLISTASGNFIQWTAEHTLRLNELISALNHAGNLEQRRGDSPLVVKVNASDKTGYIRYYNDNSLIPIAYASHVFSTAELKFTPLEKLLVTMHRALLKGIDLALGQPIKVYSPIASMQKLQKTPIPERKALSTRWVTWLSYLEDPRITFYYDKTLIVTDSDYVARSANKELPFWRSNGFLNNKKKPLKHISKWKNISDSLLLKRNITIVHEPGHPKGYPKQYKYVLKNNELIVQRPEGDKIIPPKADRLPLVKTAHE---LAHTGREATLLKLQTTHWWPNMRKDIITVLRQCKPCLQTDSTNLTPIPPVSQPRPVKPFDKFFIDYIGPLPPS--HGFSYVLVIVDARTGFTWLYPTKAPSTNATINSLNLLLGTAIPKVLHSDQGSAFTSATFAEWAKDRSIQLEFSTPYHPQSSGMVERKNKEIKRLITKLLVGRPTKWYPLLPTVQLALNNTYS
>SFVssc_1224
QKQYHINPKAKPSIQIVINDLLKQGVLKQQNSIMNTPIYPVPKTEGKWRMVLDYRAVNKTIPLIAAQNQHSAGILTNLVRQKYKSTIDLSNGFWAHPIDQDSQWITAFTWEGKQYVWTRLPQGFLNSPALFTADVVDLLKEIPNVNVYVDDIYVSTETINQHFQVLDKIFQKLLQAGYVVSLKKSNLCRYEVTFLGFTISKYGRGLTEEFQEKLRNISPPNSLKQLQSILGLLNFARNFIPNFSELIKPLYELISTAQGQSISWEPKHSQALNNLIIALNHADNLEQRNGEVPLVIKINASNTTGYIRFYNKNGKRPIAYASHVFNHTEQKFTPVEKLLTTMHKAIIKGIDLAIGQPIEIYSPIVSMQKLQKITLPERKALSTRWLSWLSYIEDPRFLFIYDKTLIVTDSDYVARSVNNELNFWRSNGFVNNKKKPLKHISKWKSISESLLLHKNITIVHEPGHPKGYPKNLKYEYNSPNLIVIRKEGQRIIPPLSDRPKLVKQAHE---LAHTGREATLLRLQNQYWWPKMRKDVSHCLRTCMPCLQTNSTNLTTTRPFQQIRPSKPFDKYYIDYIGPLPPS--EGYSYVLVVVDSATGFCWLYPTKAPSTRATVKSLNFLLGIAVPKILHSDQGSAFTSSDFANWAKEKEITLEFSTPYHPQSSGKVERKNQEIKKLLTKLLVGRPAKWYPLIPSVQLALNNTYS
>SFVocr_1557
QRQYHVNPAARPDIQIVIDDLLKQGVLKKQNSPMNTPVYPVPKPDGKWRMVLDYRAVNKTVPAIGAQNCHAPGILSSLYRAKFKTTLDLSNGFWSHPITPESYWLTAFTWQGSQYVWTRLPQGFLNSPALFTADVVDLCKHIPNVSAYVDDIYVSNDTAEEHLRTLEQLFRTLMSAGYIVSLKKSKIGVSAVDFLGFEITDDGRGLTSAFKEKLVNIQPPSSLKQLQSILGFLNFTRNFVPNYSELVKPLYNLVATAQGNRISWTLENTEQLNQVISALNAADNLSERKTGVPLVVKSNCSPTAGYIRFYNQGDRKPIQYVNYIFSKTELKFTPLEKQLTVLHKAILKGLDLAGGEDIHFYTPIASISKLQRTPIPERKALHVRWLTWITYLEDPRFHFYYDETLIVSDSVYLVKSFNEELPFWISNGFLNNKKKPLQHISKWKTIAACYQNKKDIFLLHVPGHPKGYPHKYVYAQDNGKIIVTLPGLQREIPPVGDRLALITKAHN---ISHMGREAVLAKIQNVYWWPNMKKDVKHVLTICSQCQQVNSFNLKPQPPQTIARHVHPFDKIYMDYIGPLPPS--DGYLYVLVLVDSCTGFTWLYPTKAPSANATVKALTHLTGTAVPKVLHSDQGSAFTSSTLVDWAKERGIRLEYSTPYHPQSSGKVERKNSEIKRLLTKLLVGRPLRWYPLIPTVQLALNNTPN
>BFVbta_BSV11
QKQYHINPRAKADIQIVIDDLLRQGVLRQQNSEMNTPVYPVPKADGRWRMVLDYREVNKVTPLVATQNCHSASILNTLYRGPYKSTLDLANGFWAHPIKPEDYWITAFTWGGKTYCWTVLPQGFLNSPALFTADVVDILKDIPNVQVYVDDVYVSSATEQEHLDILETIFNRLSTAGYIVSLKKSKLAKETVEFLGFSISQNGRGLTDSYKQKLMDLQPPTTLRQLQSILGLINFARNFLPNFAELVAPLYQLIPKAKGQCIPWTMDHTTQLKTIIQALNSTENLEERRPDVDLIMKVHISNTAGYIRFYNHGGQKPIAYNNALFTSTELKFTPTEKIMATIHKGLLKALDLSLGKEIHVYSAIASMTKLQKTPLSERKALSIRWLKWQTYFEDPRIKFHHDATLIVTDSNYVAKSYNEELPYWESNGFVNNKKKTLKHISKWKAIAECKNLKADIHVIHEPGHPQGYPNKYEYKLVNGLCYVDRREGLKIIPPKADRVKLCQLAHDGPGSAHLGRSALLLKLQQKYWWPRMHIDASRIVLNCTVCAQTNSTNQKPRPPLVIPHDTKPFQVWYMDYIGPLPPS--NGYQHALVIVDAGTGFTWIYPTKAQTANATVKALTHLTGTAVPKVLHSDQGPAFTSSILADWAKDRGIQLEHSAPYHPQSSGKVERKNSEIKRLLTKLLAGRPTKWYPLIPIVQLALNNTPN
>EFVeca_1
QKQYRINPKAKADIQIVIDDLLKQGVLKQQTSPMNTPVYPVPKPDGRWRMVLDYRAVNKVTPAIATQNCHSASLLNTLYRGQYKTTLDLANGFWAHPIQESDQWITSFTWNGKSYVWTTLPQGFLNSPALFTADVVDLLKDIPNVEVYVDDVYFSNDTEEEHLKTMDLLFQKLQTAGYIVSLKKSKLGQHTVDFLGFQITQTGRGLTDSYKSKLLDITPPNTLKQLQSILGLLNFARNFIPNYSELITPLYQLIPLAKGIYIPWETKHTAILQKIIKELNASENLEQRKPDVELIVKVHVSPTAGYIKFANKGSIKPIAYHNVVFSKTELKFTITEKVMTTIHKALLKAFDLAMGQPIWVYSPIHSMTRIQKTPLTERKALSIRWLKWQTYFEDPRLIFHYDDTLIVTDSDYVAKSYNQELDFWVSNGFVNNKKKPLKHVSKWKSIADCKKHKADIHVIHEPGHPKGYPSKYEYTLRDGQVYVKRTDGEKIIPSKDDRVKILELAHKGPGSGHLGKNTMYIKILNKYWWPNLIKDISKYIRTCTNCIITNTDNVPNKSYIVQEKTGLPFQKYYMDYIGPLPPS--DGYYHVLVIVDEGTGYTWLYPTKAQTANATVKALNHLTGTAIPKVLHSDQGSAFTSATLVAWAKDKGIQMEYSSPYHPQSSGKVERKNSEIKRLLTKLLVGRPTKWYPLIPTVQLALNNTPN
>FFVfca_FUV7
QKQYHINPKAKPDIQIVINDLLKQGVLIQKESTMNTPVYPVPKPNGRWRMVLDYRAVNKVTPLIAVQNQHSYGILGSLFKGRYKTTIDLSNGFWAHPIVPEDYWITAFTWQGKQYCWTVLPQGFLNSPGLFTGDVVDLLQGIPNVEVYVDDVYISHDSEKEHLEYLDILFNRLKEAGYIISLKKSNIANSIVDFLGFQITNEGRGLTDTFKEKLENITAPTTLKQLQSILGLLNFARNFIPDFTELIAPLYALIPKSTKNYVPWQIEHSTTLETLITKLNGAEYLQGRKGDKTLIMKVNASYTTGYIRYYNEGEKKPISYVSIVFSKTELKFTELEKLLTTVHKGLLKALDLSMGQNIHVYSPIVSMQNIQKTPQTAKKALASRWLSWLSYLEDPRIRFFYDPQLVVTDSNYVAKAYNEELDVWASNGFVNNRKKPLKHISKWKSVADLKRLRPDVVVTHEPGHPVGYPKQYTYELQNNKCMVLRKDGWREIPPSRERYKLIKEAHN---ISHAGREAVLLKIQENYWWPKMKKDISSFLSTCNVCKMVNPLNLKPISPQAIVHPTKPFDKFYMDYIGPLPPS--EGYVHVLVVVDAATGFTWLYPTKAQTSKATIKVLNHLTGLAIPKVLHSDQGSAFTSEEFAQWAKERNIQLEFSTPYHPQSSGKVERKNSEIKKLLTKLLVGRPLKWYNLISSVQLALNNTHV
>FFVpco_X102
QKQYHINPKAKPDIQIVINDLLKQGVLIQKESTMNTPVYPVPKPNGRWRMVLDYRAVNKVTPLIAVQNQHSYGILGSLFKGRYKTTIDLSNGFWAHPIVPEDYWITAFTWQGKQYCWTVLPQGFLNSPGLFTGDVVDLLQGIPNVEVYVDDVYISHDSEKEHLEYLEILFNRLNEAGYIVSLKKSNIANSIVDFLGFQITNEGRGLTDTFKEKLENVTAPTTLKQLQSILGLLNFARNFIPDFTELIAPLYALIPKSTKNYVPWQTEHSTTLETLITKLNEAEYLQGRRGDKTLIMKVNASYTTGYIRYYNEGEKKPISYVSIVFSKTELKFTELEKLLTTVHKGLLKALDLSMGQNIHVYSPIVSMQNIQKTPQTAKKALASRWLSWLSYLEDPRIRFFYDPQLVVTDSNYVAKAYNEELDVWASNGFVNNRKKPLKHISKWKSVADFKKLRPDVVVTHEPGHPVGYPKQYTYELRNDKCMVLRKDGWREIPPSRERYKLIKEAHD---ISHAGREAVLLKIQENYWWPKMKKDISSFLSTCNVCKMVNPLNLKPISPQAIVHPTKPFDKFYMDYIGPLPPS--EGYVHVLVVVDAATGFTWLYPTKAQTSKATIKVLTHLTGLAIPKVLHSDQGSAFTSEEFAQWAKERNIQLEFSTPYHPQSSGKVERKNSEIKKLLTKLLVGRPLKWYNLISSVQLALNNTHV
>pSFVaye
QRQYAINPKARSSIQAVIDDLLKQGVLTK-TSVMNTPVYPVPKPNGQWRLVLDYEVVNKPNPPLTAQNFCSIGLLTTLPKHKYKTTLDLSSGFEAYPITEESQWI---PWLGY-NAWTRLPQGFLNSPSLLIADVTEILKDIPNMVVYTDDVYLSHQSEEQHLEAVKKIFDNLLKSGYIVSVKKSEMAMREVTFLGF--TQEGRGLMETHKEKL-QLKPP-NLKELQGILGLLNFTRNFIPDFAELTHPLYDLISTVGTKMIHWKLQYDLILSELINKLNSSVFPEERKPDISLIKKVYISKIAGFVRFYNYIREKKISHLNIVFSKTKLKFKNIEKLLTTIHKPLLKAFDMAQSQNIKIYSPIASLARIQKTPIPERKAFSSRWTICLVYTEDPRISFYFDSMLIVTDSFCISNSYNNELKYG-PNGFLTAKRKPLKHISKWKQIYDIVKDCIEIHMIHEPTHPPGYPNKYMCELCNNKVYVTLPKGRRKMPPVHLQLQLAQKAHNSLRNLHGGRNTTLLKLQNCYW-PNMLKTVKTVLKDCEPCLMVNFNNVKTIPPIKIQHAQNPFDKIYMDYVGPLSPS--HRYEHVLVLADASTRFCLLYATDVQTTDVT-KAPTHFSSVAIPRVLYSDQESTFTSSSLGLWAKDKGVPLEFSTTYHRQSSGKLKRASGKIK-ALTKLLVGRPRKRYRLTLEVQLGISNIPN
>SloEFV
QKQYQINQKAKLAMQTVINDLIKQGMLL-----MNTSIYPIPKTNGF-RMVLNVRAVTNVIPLIAVKNQCSTEILTQMQREKYKTTLDLSNGFRAHPIRKESSWIMAYTWEEKQLLWTRLPLGF-NSPALFTANIVDILKEIPDVEVYVNDIYF-NVTEE--LITLKLVLKIILRSGYMVS-KKSEIAKEVVTIVHFDIT-EGNGLTAKFRENFLNILVSKTLKELQSIL-LLNIAHNVFTDFAELTKPLYLVINRAEGQ--QLMEKEGMELQVII--MNNTFYLENRDIQ-TLIIKLDSSPTGYI--MYNKGGK-PIQYVNFIFTPAEIKFKPTEKLLIKMQKEIIKGLELLQITQIHIYSPLASPT--PKTLLPERKGLHSQWITWM-HFKNPQLIFHHDPTLVVTNSMHLAESFNEKLDIWISNGFLNNKREPLYHINKWKVFANCKQNKPIIHMVHEPGHPKRYPVKYIY-RENSNIIIEQ-EGKMIIPPYMERVKFTQQAHDTFGTIHRGWEATLIKLKNKY-WPNMI-TVRSLVANCEKCQ-TNAPFQIPTPPKTSIHPSKLFEKFYMNYIGPLPSS--HGHKHILVIVVAKMRYCWLFATKTQNANAT-KTLNFLSGTAIPKVLNSDQRSTFNSATLQQWTKNRSKDLVFSTPYYPQSCRNMGRKNGKIKCILTKLLYEWP-K-HPLIPFVQLSINNIPS
>ChrEFV
QKQNHINHKATPSIQ-VIDNLLAQQV-KKQTSPMNTPVYPVPKSEGKWRMVLDYRAINKVIEPIAAQNSFSTSILAQLPKKKFKTTLDLSNIF-AIPIHPNDYWITAFT-KSLHHVWTRLPQSFINIPALFPADIQQ-LSPLPDVIAYVDDIYFTADTEQQQLQQI---LYILGNAGCIFSPKKSAIGRHTVPFLGFEITK-GRSLTEDFKTKL-NIKEPGSLKQLQSVLGLFNFARNFVPDFAVLTELLCKLISTAKGQHTQWNGEAAAALSTLINSVNKTKYLAE-NVK-PSMVKCYASQMAGFAGLHNESETTPISFLSFIFTPAETKFAPTERILTIIHKTLLKASDLA-VSIIKIYSPVTPPTKLQKIPLSERNALNSKWITWPSHFKNPQL-FIYDPNLIVTDSDYVFKAYTKESQIRISNGFHNAKHKPIKRIVKWQQITSLYVPKS--HVIHEPGHNSKYTVKYRYKTINDKPMILLPEG-MEILPYDQHFFYAIQTHQDPGSLDLG-ESTITKL-QKY-WPSLRLTVDSVLGSCETCLNTHSANVS-PPPFKLDKPENPFDKIYMDYVSPLPSS--QEYLHLLVLVDYLTGFF-IHPTK-STANTMVHALYVFISVAIPKVTHADQGAAFTSGTLTKWAADHNIVLEFSTPYHPQS--KVEQKTSVIKCALTKLFAGRPQKRYPLIPLLQFGINNIPI
>ERV-Spuma-Spu
QK-YPINKAAINDIQKVINDLIAEGALIRQYSSMNTPVYPVPKPNGKWRMVLDYRALNRVSPSFNVQNLHMSGMLGNLERHRYKTTLDLSNGFGAHPSREQDRYLTAFSGQGTQYCWT------LNSPALFSADVIELLKNIPGVHSYMDDVYFTNEDLDKHLATLKQIVTVLGEAGYIINLKKSQICRCKVKFLGFLLTDSGRGLTQEFKEKLLTLPRPKTLKELQSVLGFFNVARILVPDYAQRTKPLYNLI-PLPSKGNFWTLEAQQTLDNLITLINQAVELNTRNSTVSLKILVGDTQKLGFASYFNYGESKPLQYISYVFSNAEQKFLPIGRILCMCNLPILKGKDLAQGQKMIVKTPIASLRQFKKGSISNAKALNSRWVQWMSHFENPQIEFEYVEPLICTESFYIARGINEELPIWRSNGFLDNKLKPLKHSHRLQKLATLLDDKPLIIVMHMPGHPTSYPSAYDYALKDGKCVVTFTGEKRVIPPVNTRPNLIQEAHKSLGYVHQDVNATVESLQHSYWCP-LRKQVQWCLA-CEPCLRTNSGPVTRPPYLKNTKPLSPFDKVYMDYIGPLPPS--NGHNHCLVIIDACTGFVWIYPTRDQSASTTVRTLTSFISLGLPCILHSDKGGAFTSHQMQDFVKSFVIVLEYSTPYHPQSAGVVERKN-EIKQALMKLLVRRSRQWYSLLPLVQLGLNNLPR
>ERV-Spuma.1-Hha
-------------------------------------------------------------------------------------------------------------------------------------------------------------------------------------------------------------------------------------------------------------------------------------------------------------------------------------------------------------------------------------------------------------------------------------------------------------------------------------------LRDGNCIIYRPEGIKIIVPASQRLAITKHAHNSIGNIHGGRQATLLRLQGKYWWPNMKQIVSMIIRTCPQCQQTNFNTTQAPKEKRRKIPDTPFFRIYIDFIGPLPPS--NGKQHVLVCVDHCTGFVWLYPTRSQSAEATVTALTMLVSLNKPINIHSDQGSGFTSQVTQQWAKTWGINWEFSVPYHPQSCGKVERKNADIKRALTKLLIGKPKRWATLIPFVQYHLNNHPG
>ERV-Spuma.8-Cbo
QKQFKINPQAISSIQIVINYLLKQGVPRQETSEMNTPVYPVPKGEGKWRLVLDYRAVNKVTPAIAAQNCHSTGILMQLTRKKYKTTLDLSMGFWAHPITKDSQWITAFTWCGKQHVWTQLPQGFLNSPALFSADVVDLLKEFPDVSVYVNDIYFSHDTEKEHLKTTRHLHNIERGQIHSFL-KKSEIGKREVNFLGFAITNEGRGLTD-YEEKLLNLQPPKTLKQLQSILGFLNFAHPFISNFAELVKSLHDAIIKANNNESFWE-NQ-DALDDLITAIKQAALLTERDPTKPLAVKLHVSPE-GYIRLYNMADRFPFQYTSIIFK-AEKRFTLTEKLLTVMQYALIKSFDIAQGQMIHVYSPLRCPETLQRHTIPERKVLSSRWLKWMSHIENPQIKFHYDEELIITDSDYVSKDYNSELEFWESNGFHNAKSKPLHHISLWKSISELKKINPWVHVTHEPGHPPGYKKNYKCHKDDQGIYWITKEGEFQIPPATERHTITERAHSSLGHAHFGRDATLAVLK-NCWWPYMIQTVQQVLQYCSKCVTYNSANRAPIPHGKRTIPESPFDILFIDYIGPLPKC--PGLDYVLVIIDGASSFVWLYPTTGPTAQATVRAVTDFCKTAIPKKIHSDQGPAFTADISKEFAKKYNVQWEYSTPYHPQNSGKVERANVEVKAALTKLLGSRPGNWYAYILLVQLGLNNRPR
>CoeEFV
QKQYPINTKAIPSIQVVINELLEQGVLVKQTSPTNMAVLPVPKPDGTWQLVLDYRALNKHSEPVRAQNQHSSGILANIERKAYKSSVDLVNGFWSHPIREED-PKMAFTWCGFQYLWTRLPQGFLNSPALFSADVISLVGQLPGVYCYVDDIYLTHDTEEEHLKILDQVLEILIKARCVINIKKSKLCRKVVDFLGFSLSDERRGLSDQYREKLAAIKPPQTLRQLQSVMGLLNFSRLFVKGFSKLARPLYDLIIVKPYHFT---PQAHEALTKLLSAIQIAPNLTNRDNTRALVIRIVTSPRSAVAAYYNVGDKLPIQYVSYNFSQPEMKFS---------NMALIKGRVLAHEQDIEIHTAIPALQTYTRASEPNAKALATR-DLWCTLFSNQRLTFKTVTNLICTDSVYAQSGYPEDLHYWAIRNFHDSRNAKLKYADIWKQLDQLKRDKHLVEVIRVPGHPPGYPTAYQYDTNEHRQCVVTMGGTYVIPPIHARPGLIKEAHCGIGHIHLGGNNTGKTLRRLYWWPGLYTECKRYMVNCPECLAVNVTPTTRPPNLCPPRG-ALFDNIFLDFVGPLPRS--NGYTAILILVESLSSFT-LLPCWDQSASTTVSALSAHFFATEPKCFHSDQGGVFTSQLFQKMCSERNIRIEYSTPHHPQSAGVVERKNRGLRAALTKMVRNRPRKWFQVLDIVQTGLNNTPI
>NviFLERV-1
QPQYPIKREAKASVKEILTHLENQDVIESCTSDMNNPLFPVAKPDHSYHIVLDYRHLNSHTRSFAIHNTHSSTLVNNLTRKKYKTTLGISN-FFTQNLAPESQDWSTFTCLGIQYKFWRLPMGYKNSLGVFAVRIIELLQLVDDAVSYIDYIYVTDDEMQQHLARVDRIIIHFSASGYKINFKKSKIAFFSVLFLGYKLNNEGKSLAPHFLERCAVLQDPNTLTKLHSLLNFLNFGRRYIPEYAQRIKPLYSLIEHD-YCLTHWTDAHTDILRSLQRDLLEL-HLHTRDNTTNLEIRVSPSATGFTYMTFNEGDTVPMAYKSHLYSSVEMRFASTDFFFTAVQMAILKERPLAQGKRIIVVTPVPALEAVTKASVPNAKALHPRWIQWAASLTSVDVDFVFDTTLIISDSHYCVRAY-EDLHYWRLNNYRDSKGNIIKHKTLWVQVATFKGQLPQTHVVHTLGHPKGFPIKYTYCLSYQNIAFVQIVGDRTLPNQDRRLALIKAAHEGVASAHVGVQATITLLQQQYWWKGLYKEARKYVLECDICQQIKTSTIVRPPQTSLFISDKPFGCAYLDRCGPLSSD--TAYKYILVAVDSCSRFLWVWPQRSADARTVIKDLRVL-GTYACRTFHADQGPAFASKAYREALESLGVQIHYSSPYRPEGNSVVERMNRDLKQSLTLRVIGMGRDWLHHLYGVQMGLNNLPR
>PlatyfishEFV
VRQYPLNPGAVEEMDKIVKELGALEIIREELNPINSPIQAVKKPEGGWRPVINFKALNRRTIANRASLINPQGALKTLRVKKFKSCIDLANGFFSLRLARQSQGKTAFTHKGKSYVWQRLPQGYKNSPNVFQSAVMEVLGDVG-ATVYIDDVFIADDTEEEHLERLRKVVENLTKAGLKLNLKKCQFGQFQVNYLGFQVTSD-LGLSDGYREKLTNIQPPQSENDLQKILGLCNYVRDHVPNYQKYAKPLYHCLRKSEKRPWVWTAANQQNLEELRRAIQAAVRLEPRSLSERLVAEISCENDDAMIKVSNENGGLV-TLWSYTLTSVEKKYPQEEKELAVLARYWGVLKDLAQGQPVKVITQSQVHKYLRKGTVESTKATNTRWGRWEDILLDPELEIGPAQPRLVTDSYYCAQALREDLAIWEENGFETAKGKPVAHKDLWKKIAELKLQLE-IDVEHQRAH---------------------------------------SVHEALGHAGVRPTRKELEEQ---DLWIPVKQVQRVLRDCEVCGQYNAGRRGQRMDGLSIKSTVPWGSVCMDVASPMGITGRRGEKYLLVLVDSMSGFVTTKAARKANGNSVVGMLEQVCSLGIPKELRTDNGTHFRNSQVDQWCQKYGVMRVYSPPYTPQANGVVERAIGLVKSWIAKNANTNSWSTQAVEIGQALNDRSRAE
>AliFLERV
VKQYPLHPETVAEMDKIVKELHALGIIREEPKPLNSPIQAVKKPEGGWRPVINFKALNRRTVANRASLIKPQGALKTL--KKYKSCIDLANGVFSLSLARESQGKTAFTHKGKSYVWQRLPQG-RNSPNVFQSAILEILEDVG-ASVYIDDVFIADDTEEEHLKRLKEVVKQISAAGLKLNLAKCQFGHFKVNYLEFQVTID-LGLSDGHREKIQQIQLPRCEKDLQKILGPCNYVRDHV-NYQKYAKTLYACLKKEAGKAWSWTPKNQDDLDKLIEEIQKAVRLEPRNLTSRLVAEIFCENEDAMVKLSNDQGGL--TLWSTMLTTVEKKYPQ-EKELAV--KYWGSLKEQAHGQPIKVTTQSQVHKYLRKGTIESTRATNTRWGRWEDILQDLDLEIGPAQLRVVTDNYYCTQALKEVLSIWIENGFESARGKTVAHKELWEKIA-LRTQID-LDVEHQKAH---------------------------------------TMHEALGHAGLLPTRRGLVKQ---NLWIPMKQ-QQVLRRCMECGKYNAGSRGKRTEGLTIKSTIP-GSICMDIAGPIGVTGTKGEKYLIVHVDSMSGFMVVRPVRKA-GNSVVSMLDYTCALGIPREL-TDNGKHFKNVQVNRWREQHGVMRVYSPPYTPQANSVAERTIGLVKNWLAKNANSKEWSLKSVNIGRALNDWD-AG
>AciFLERV
VRQYPLNPGAVKEMDLIVRELLTLGVIRQELNPINSPIQAVKKPEGGWRPVINFKALNRRTVANRASLINPQGTLKTLKLKPFKSCIDLANGFFSLQLTRGSQGKTAFTHKGRSYVWERLPQGYKNSPNVFQAAVMDVLDGLG-ATIYIDDVFIADDTEEQHLDRLQKIVERLTAAGLKLNLKKCQFGRKRVDYLGFQVSDD-LGLSEVYRQKIEQIEPPSSLNELQKVLGLCNYVRDYVPGYQRYAKPLYAKLKKPDTTAWIWTATDQSNLDELRQAIQGALRLEPRSPTARLVAEVCCDEDSATVKVSNEGGGLV-TLWSYTLTSVEVKFPPEEKELAVLARYWSSLKDLAQGQGIRVITESQVHRFLRKATIESTKATNARWGRWEDILLDPDLEIGPLQQKIITDSYYCAQALKEDLTIWEENGYE------VAHEDLWKKIAELRMNLD-LEVVHQKAH---------------------------------------AVHEALGHAGADPTRRELSRQ---QLWIPVWEIRRVLKDCVKCGRYNAGRRGQRMGGLTIKSTVPWGSICMDVAGPLGITGMKGEKYLLVLVDSMSGYVAVKPV-QANGSSVVSMLDQACCMGIPKELRTDNGTHFRNAKVDQWCQDNGVMRVYSPPYTPQANGVVERTIGLVKSWIGKNANGKEWSTKVLELVKTLNDRHRQG
