# Supplementary material for: Avian and serpentine endogenous foamy viruses, and new insights into the macroevolutionary history of foamy viruses
Source: Virus Evol. 2020 Jan 12;6(1):vez057. doi: 10.1093/ve/vez057 (PMC6955096; doi:10.1093/ve/vez057)
Supplement: vez057_Supplementary_Data [file vez057_supplementary_data.zip › Data S7 Env protein alignment.fas]

>SFVptr_hu.Pyl106
EPHPEPIVVTERVLGLSQVLMINSENIANNANLTQ-EVKKLLTEMVNEEMQSLSDVMIDFEIPLGDPRDQEQYIHRKCYQEFAHCYLVKYKNQKSWPSESLIADQCDINDEKLQQGIYLLRDHVITLMEATLHDISVMEGMFAVQHLHTHLNHLKTMLLERRIDWTYMSSTWLQQQLQKSDDEMKVIKRIARSLVYYVKQTYNSPTATAWEIGETVYLHLEDCRRQDYVICDVVKIVQPCGNSSDTSDCPVWAEAVKEPFVQVNPLKNRSYLVLASSTDCQIPPYVPSIVTVNETTSCYGLDFKRPLVAEERLSFEPRLPNLRLRLPHLVGIIAKIKGIKIEVTSSGESIKEQIERAKAELLRLDIHEGDTPAWIQQLAAATKDVWPAAASALQGIGNFLSGAAQGIFGTAFSILGYLKPILIGVGVILLIILIFKIVSW
>SFVpsc_huHSRV.13
EPHPEPIVVKERVLGLSQILMINSENIANNANLTQ-EVKKLLTEMVNEEMQSLSDVMIDFEIPLGDPRDQEQYIHRKCYQEFANCYLVKYKEPKPWPKEGLIADQCDINDENLQQGIYLLRDHVITLMEATLHDISVMEGMFAVQHLHTHLNHLKTMLLERRIDWTYMSSTWLQQQLQKSDDEMKVIKRIARSLVYYVKQTHSSPTATAWEIGETIYLHLEDCTRQDYVICDVVKIVQPCGNSSDTSDCPVWAEAVKEPFVQVNPLKNGSYLVLASSTDCQIPPYVPSIVTVNETTSCFGLDFKRPLVAEERLSFEPRLPNLQLRLPHLVGIIAKIKGIKIEVTSSGESIKEQIERAKAELLRLDIHEGDTPAWIQQLAAATKDVWPAAASALQGIGNFLSGTAQGIFGTAFSLLGYLKPILIGVGVILLVILIFKIVSW
>SFVpve
EPHPEPIVVTERVLGLSQVLMINSENIANNANLTQ-EVKKLLAEVVNEEMQSLSDVMIDFEIPLGDPRDQEQYIHRKCYQEFAHCYLVKYKTPKSWPTEGLIADQCDINDENLQQGIYLLRDHVITLMEATLHDISVMEGMFAVQHLHTHLNHLKTMLLERRIDWTYMSSAWLQQQLQKSDDEMKVIKRIAKSLVYYVKQTYNSPTATAWEIGETKYLHLKDCRRQDYVICDVVEIVQPCGNSTDTSDCPVWAEAVKEPFVQVNPLKNGSYLVLASSTDCQIPPYVPSIVTVNETTSCYGLNFKKPLVAEERLGFEPRLPNLQLRLPHLVGIIAKIKGLKIEVTSSGESIKDQIERAKAELLRLDIHEGDTPAWIQQLAAATKDVWPAAASALQGIGNFLSGAAHGIFGTAFSLLGYLKPILIGVGVILLIILIFKIVSW
>SFVggo_huBAD468
QPHPEPIIHTERVLGLSQVLMINSENVANSANLSQ-ETKALLTEMINEEMQSLSDVMIDFEIPLGDPRDQEQYIHRKCYQEFAHCYLVKYKTPQPWPSEELIADQCDINDQNLQQGIYLLRDHIVTLMEATLHDISIMEGMFAVQHVHTHLNHLRTMLMERRIDWTYMSSSWLQTQLQKSDDEMKVIKRTARSLVYYVKQTYNSLTATAWEIGNTLYLHLEECRRLDYVICDVVKIVQPCGNSSDSSDCPVWAEPVKEPHVQISPLKNGSYLVLASSTDCQIPPYVPSVVTVNETTQCFGVTFKKPLVAEEKTSLEPQLPHLQLRLPHLVGIIAKIKGIKIEVTSSGESIKDQLERAKAELLRLDIHEGDTPAWIQQLAAATEDVWPAAASALKGIGNFLTGAAQGLFGTAFSILGYLKPILIGIGIIILVILIFKILKW
>SFVppy_bella
EPHPEPIIVKERVLGLSQVIMINSETVANSANLTQ-EAKVLLADMVNEELQGLADVMIDFEIPLGDPRDQDQYIHRKCFQEFAHCYLVKYKDPKGWPSEKLIVDQCDINDENLQQGLYLLRDHLVTLMEATLHDISLMEGMLAVQHLHTHLNHFKTMLLERRIDWTFINSDWLQQQLQQPTDHMKIIKRTARSLVYYVEQTSNSPTATSWEVGETKYLHLEQCIKQDYVICDIVERVQPCGNTTGTTDCAVYAKAIKSPYTEILPLKNGSYLVLSDSTSCNILPYIPSIVTVNETVECFGVLFKKPLTAERKTDYTPHIPPLRLRLPHLLGIIAKLKNIKIEVTSTQENIKDQIERAKAELLRLDIHEGDSPAWIKQLAAATEDVWPTLATGLKSIGNFLSDAAQGIFGTAFGILGYVKPILIGVGIILLIVVIFKIISW
>SFVmcy_FV34
VPHPEPIILKERVLGLSQVIMINSENIANTANLTQ-ETKVLLADMINEEMNDLANQMIDFEIPLGDPRDQKQYQHQKCFQEFAHCYLVKYKKPMPWKSEGIIVDQCDINDERLQQGVYLLRDHVVTLMEAALHDVSIMEGVLAIQHVHTHLNHLKTMLLMRKIDWTFIRSDWIQQQLQKTDDEMKLIRRTARSLVYYVTQTSSSPTATSWEIGDTQYLHLEECIREDYVICDIVQIVQPCGNTTELSDCPVTALKVKSPYIQVSPLKNGSYLVLSSTKNCSIPAYVPSVVTVNETVKCFGVEFHKPLYAETKTSYEPQVPHLKLRLPHLTGIIASLQSLEIEVTSTQENIKDQIGRAKAQLLRLDIHEGDFPDWLKQVASATKDVWPAAASFIQGVGNFLSNTAQGIFGSAVSLLSYAKPILIGIGVILLIALLFKIISW
>SFVmmu_R289HybAGM
VPHPEPIILKERVLGLSQVIMINSENIANAANLTQ-ETKVLLTDMINEEMTDLANQMIDFEIPLGDPRDQKQYQHQKCFQEFAHCYLVKYKKPMPWKTEGIIVDQCDIYDERLQQGVYLLRDHVVTLMEAALHDVSIMEGMLAIQHVHTHLNHLKTMLLMRKIDWTFIRSDWIQQQLQKSEDEMKLIRRTAKSLVYYVTQTSSSPTATSWEIGNTQYLHLEECIREDYVICDIVKIVQPCGNATELSDCPVTALKVKSPYIQVSPLKNGSYLILSSAKDCSIPAYVPSVVTVNETVKCFGVEFHKPLYAETKTSYEPQVPHLKLRLPHLTGIIASLQSLEIEITSTQENIKDQIERAKAQLLRLDIHEGDFPDWLKQVASATKDVWPAAASFLQGVGNFLSNTAQGIFGSAVSLLSYAKPILVGIGVILLIALLFKIISW
>SFVmfu_WK1.pJM356
VPHPEPIILKERVLGLSQVIMINSENIANTANLTQ-ETKVLLADMINEEMSDLANQMIDFEIPLGDPRDQKQYQHQKCYQEFAHCYLVKYKKPMSWKSEGIIVDQCDINDERLQQGVYLLRDHVVTLMEAALHDVSIMEGMLAIQHVHTHLNHLKTMLLMKRIDWTFIKSDWIQQQLQKSEDEMKLIRRTAKSLVYYVTQTSSSPTATSWEIGNTQYLHLEECIREDYVICDIVQIVQPCGNETELSDCPVTALKIKSPYIQVSPLKNGSYLILSSTKDCSIPAYVPSVVTVNETVKCFGVEFHKPLYAETKTSYEPQVPHLKLRLPHLTGIIASLQSLEIEITSTQENIKDQIERAKAQLLRLDIHEGDFPDWLKQVASATKDVWPAAASFLQGVGNFLSNTAQGIFGSAVSLLSYAKPILVGIGVILLIALLFKIISW
>SFVcae_LK3
TPHPEPIILKERVLGISQVLMINSENIANVANLSQ-ETKVLLTDMINEELQDLSNQMIDFELPLGDPRDQDQYIHHKCYQEFAHCYLVKYKKPSPWISEGIIVDQCDINDERLQQGVSLLRDHVVTLMEAALHDITIMEGMLAIQHVHTHLNHLKTILLMRKIDWTFIKSNWIKEQLQKTEDEMKIIRRTAKSLVYYVTQTSSSTTATSWEIGYEQYLHLEDCISQDYVICDTVQIVSPCGNSTTTSDCPVTAEKVKEPYVQVSALKNGSYLVLTSRTDCSIPAYVPSIVTVNETVKCFGVEFHKPLYSESKVSFEPQVPHLKLRLPHLVGIIANLQNLEIEVTSTQESIKDQIERAKSQLLRLDIHEGDFPAWIQQLASATRDVWPAAARALQGIGNVLSNTAQGIFGTTVSILSYAKPILIGIGVILLIAFLFKIVSW
>SFVcni_huAG16
VPHPEPIILKERVLGISQVLMINSENIANAANLTQ-ETKVLLTDMINEELQDLSDQMIDFELPLGDPRDQEQYIHHKCYQEFAHCYLVKYKNPSPWKQEGLIADQCDINDENLQQGVYLLRDHIVTLMEAALHDITIMEGMLAIQHVHTHLNHLKTMLLLRKIDWTFIRSNWIQEQLQKSEDEMKIIRRTAKSLVYYVTQTSSSPTATSWEIGYEQYLHLEECISQDYVICDIVQVVSPCGNSTVSSDCPVTAIKVKEPYIQISALKNGSYLVLSSRKDCSIPAYVPSVVTVNETVQCFGVEFRKPLYSETKLSFEPQVPHLKLRLPHLVGIIANLQNLEIEVTSTQESIKDQIERARSQLLRLDIHEGDFPAWIKQLASATRDVWPAAATVLQGIGNFLTNTAQGIFGTTVSILSYAKPILIGIGVILLIAFLFKIVSW
>SFVsxa_Z17
LPHPKPIIQKNRVLGLSQILLINSESLASIFNIKQ-EHKSVLTEIIQEEMRNLQDVTLNFDLPIGDPKTQHEYVQSRCFQEFKDCYLVKYQENKPWPTDDVIADMCDLNNEAIVSGIYLLRNHIVTLMEATLHDVSALGDAVTIQHFHTHLAQFKLLLIENRVDWNYISSKWIQEQLNLDDADMKILRRTAKALVYNVEELDSRPTSTTWEIAETKYLHIEECTEQDYIICEQVTEVLPCGNQTN-SDCPVLAKTVNPGYVHIEPLKNGSYIYMAHYQDCGIKPYVPQIVTVNATVKCLGHEIQPPLQFEETASLTPQVPSLKLRLPHLVGVIVKLKNIQIQVTSTWESIKDQVERSQTELLRLDIHEGDTPAWIRQLAESTKDIWPAAANIFGKVGEFLS----GALGGLFGTLGYIKPIILGIVILLLIVVVVKIISW
>SFVcja_FXV
LPHPKPIIQKNRVLGLSQILLINSESLASIFNIKQ-EHKSILTEIIQEEMRSLQDITLNFDLPIGNPKTQHEYIQSRCFQEFKDCYLVKYQDNKPWPTDDVLADMCDLNNEAIVSGIYLLKDHIVTLMEATLHDVSALGNVVTIQHFHTHLAQFKLLLVENRIDWNYIDSRWIQDQLGLDEADMKILRRTARALIYNVEEIDFRPTSTTWEIAETKYLHMEECTEQDYKICEQVTEVLPCGNLTG-SDCPVLAKTVKPGYVHIESLRNGSYIYMAHYQDCGIKPYVPQIVTVNATVKCLGYEIQPPLQFEETTSLTPQVPSLKLRLPHLVGILAKLKNIQIQVTSTWESIKDQVEKSQTELLRLDIHEGDTPAWIKQLAESTKDIWPTTANIFGKVGEFLS----GTFGGLFGTLGYIKPIILGIVILLLIVIVVKIISW
>SFVaxx_Hooks40
TPHPKPIIVKERILGLSQIVLINSESIASSMEIKQ-EHKSLLTKIINEEMKSLRDVMLDFELPLDDPKTQKEYIQQRCFQEFKDCYLVKYNTPKPWPTDYVLQDMCDLNDESIVSGLYLLRDHVVTLMEATLHDVSALEDSIAIQHFHTHLMQLKLLLMENRVDWSYIDTQWIKTQLQLNDEDMKVLRRTARALVYNIDHIEDTKTSTIWEIAIIKYLHIENCQETDYVICDTIEEVQPCGNQTG-SDCPVLAEPVPDGFHVIESLKNGSYIYMSHYQDCSLTPYIPQVVTVNATIKCLGRNLKPPLSQTEAETLTPQVPRLKIQLPHLVGVITKLKGIQVKITSTWETIKDQIDRAQAELLRLDLHEGDSANWLKQLSKATEDIWPAAAATFGKVGDFLS----GTFGGLFGTLGYIKPIIVGIVILLLIVIVCKILSW
>SFVssc_1224
EPHPKPIIGKERVLGLSQVILINSESIATSLEIKQ-EHKHILVEMIKEELLSLQNVMLNFDLPLGDPKTQQEYISQRCFQEFKHCYLVAYNETKPWPTDDVVQDMCDLNNEHLVSGLYLLKDHLVTLMESTLHDISILGNAVAIQHFHTHLTQLKLLLMENRMDWTFIDSSWIQDQLKLSDEDMKILRRASRALVYKVEEIGEGVTSTIWEIGKSTYLHIDKCEEQDYVICEVIQEKQPCGNQSG-SDCPVKARTIEKGYTYIQPLKNGSYVVMSHFQDCHIKPYIPQIVTVNATVKCLGEVFQPPLVPGNSSTVLPVTTSLKLQLPHLVGIITKLKGFQVQITSTWESIKGQVEQAQAELLRLDLHEGDSGQWIKQLASASKDIWPAAATVLGKIGDFLG----GTAGSIFGIFGYLKPIFIGLTILILIVLVFKILSW
>SFVocr_1557
VPHTKPVVKKERALGFSQIIIMSSDSMANSMGLKK-EDIHLLVDLLNEEMEQLQNIILEFDLPIGDPHDQSYYIEQRCKAALQHCYVVEREGK-GWPTDGAILDQCDLNDNQLAKGMHVLRNHLVTLMEATLHDISKFESGLALQHLHTHLAQLRSTLQENRVDWSILDTAWIQSELNTDDNTMKLIKRTAKAMVHHVQQTQKSLRATTREVGIPTYLHIEECVNQDYLICDIVEEVLPCGNQTG-SDCPVMAKAVKAPFVSITPLKNGSYVILADTSACTIPAYSPVLVTTNDTLQCYGHILKRPLKNHKDLPYEPRVPDLVIRLPHLVGVIAQLKDLKFQVTSSWESIKDQIARSKELLLQLDLHEGSAPEWINRLAAAAADIWPATGQALKGLGDFLQSTVGSLLGTGLSFLSYLKPILIGIGLIFLVVILFKIISW
>BFVbta_BSV11
EPHPKPIISKERVLGLSQVVMVDSSTLTQKLNLEG-EAKSLLIKTINEELISLQDVVLNFDLPLGDPHTQEEYIAKRCYQHFGHCYVVHIPGGKEWPTREIIQDQCDLNDENLAAGIHLLQDHIVTLMEATLHDVSLLGHMTSIQHLHTHLATFKNLLIGNRVDWSVLENKWIQEELKYTDEVMNVIRRTARSITYDVQNVKNTSDSTMWEIYELTFLHLVDCHEQDYLICEEVMEVEPCGNLTG-SDCPVLAENIQAPYVYLHPLKNGSYLLMASHTDCSLPPYEPVVVTVNDSLECYGKPLKRPLTSHTEIKFAPQIPQLRVRLPHLVGIIAKLKSLKIKVTSTWESIKDQIHRSEQELLRLDLHEGDYSDWILQLGNALEDVWPVAASAVSTIGTLLEKAAGTLFGNVFSILAYAKPVIIGIILIILLLLVIRILRW
>EFVeca_1
EPFPKPIIDKERVLGISQIVMIDSGSIAQSMNLDL-YMKHLLVDMINEEMVALSNVVLPFELPVGDPSTQDQYIHKRCYQQFAHCYIVWQPGRRVWPTSEIIQDQCDLNDENLAAGIHLLQEHIVTLMEATVHDISMLEAAHGLQILHTHLSTLRLLLTENRVDWNLIDSTWIQQQLQADEALMNVIRRTARSMTYRVIQQINRPDMTLWELGQLTYLELKGCQELDYLVCEEILQHEPCGNQTG-SDCPVTAQKIKDPYVWIYPLKNGSYLIMSSHTDCAIPPYEPVLVTVNDTVRCFGTTLKKPLRTSLETFFQPHIPQLQVRLPHLVGLIAKIKGLKIEITSTWENIKDQIKRSEAELLRLDLHEGDYAEWTKQLGKALEDIWPAAAQTVSKIGDFLGKIADGIFGTTFSLLTYAKPVIIGIVVIVLLILIIRILSW
>FFVfca_FUV7
APQPKPIFHKERTLGLSQVILIDSDTITQGHIKQQ---KAYLVSTINEEMEQLQKTVLPFDLPIKDPLTQKEYIEKRCFQKYGHCYVIAFNGNKVWPSQDLIQDQCDLNDQKLAKGVHLLRDHVVTLMEANLDDIVSLGEGIQIEHIHNHLTSLKLLTLENRIDWRFINDSWIQEELGVSDNIMKVIRKTARCIPYNVKQTRNLNTSTAWEIYTNIYLHMEECVDQDYIICEEVMELPPCGNGTG-SDCPVLTKPLTDEYLEIEPLKNGSYLVLSSTTDCGIPAYVPVVITVNDTISCFDKEFKRPLKQELKVTYAPSVPQLELRVPRLTSLIAKIKGIQIEITSSWETIKEQVARAKAELLRLDLHEGDYPEWLQLLGEATKDVWPTISNFVSGIGNFIKDTAGGIFGTAFSFLGYVKPVLLGFVIIFCIILIIKIIGW
>FFVpco_X102
APQPKPILHKERTLGLSQVILIDSDTITQGHIKQQ---KAYLVSTINEEMEQLQKTVLPFDLPTKDPLTQKEYIEKRCFQKYGHCYVIAFNGNKVWPSQDLIQDQCDLNDQKLAKGVHLLRDHVVTLMEANLDDIVSLGEGIQIEHIHNHLTSLKLLTLENRIDWRFINDSWIQEELGVSDNIMKVIRKTARCIPYNVKQTRNLNTSTAWEIYTNIYLHMEECVDQDYIICEEVTELPPCGNGTG-SDCPVLTKPLTDEYLEIEPLKNGSYLVLSSTTDCGIPAYVPVVITVNDTISCFDKEFKRPLKQELRVTYAPSVPQLELRVPRLTSLIAKIKGIQIEITSSWETIKEQVARAKAELLRLDLHEGDYPEWLQLLGEATKDVWPTISNFVSGVGNFIKDTAGGIFGTAFSFLGYVKPVLLGFVIIFCIILIIKVIGW
>SloEFV
EKFPKKIIHKE-TLGVSQILLIDTSSLVEDNQIYH?KGQKNLDSVDNE-FAQIREIVLPFTLPLDQLYTQEQ-QKKRCFQEFRHCCLVKYNSERIWPSSKIIQDHGDLNDHLLADGLHILEDHVVTLMEANMKGTQHIDELTTA?LILSYIQNFRTLSTEGRIDWRILNGAWINEGLNLPQYDMQTVK-TVCSNIYAIKE?YTSPIKFTWEIDAL-YFEPRGCEERDYLICGGINLHQTCGNKHG-SKCPVTRKAL?SP-LQFISLKNDSY?--?YTI?CNIPLYKSSIVTVNDTVTCFEK?LKE?LPKE-TVV---??PKIQLRLPLLVVILSKLKKIEVKVTDI-ANIEEQIEYIKLDLLSQDLH-GDTPQQIKILGEALEDIWPAAASATKKIASFVSTAIKDIFGGITDILTYAKPIVTLIIIMILIVLIFMILTW
>ChrEFV
DPYPKPIETKERVVAISQVLLLNTKSILDAAKITDWKMKTKIKAAMHKEM---DLADQT?ILPMEDSFNQADYEDKLCFDNFGDCYVVDYQEERT-PIKEIIQDQCDWNNQQLENGFHLLQTHVITLFESTR---YDLQILMAIQQQLEKIKNQ?KNGTYGLCEWHSV?GTWLQEQLNLTDAQMTLVKETSSARINNVIM?RRSL-NS?----QLKYLQVQGCTEDKFLMCDKIKEVPPCGISNNISNCPVYVQTKDKPYLEIIPLQNSSYIILI?RSNCYIPAYQPIVITTKYPVHCQENVLSPPLETTKYVSLVLDLPQIHWRLPHLLGTLTELKGYKLKFYNLYDNLQDILDQIRSTLLRYNVHE----RDLLAWLTQVSKALEDIVPAAVNLISKVTAGITNLFGGGYSMLFYLIYIFLTGFAIIVLIFIIKIVSW
>ERV-Spuma-Gja
EPYTKPVIFQKQTLGLPVVLHFDSSQMAKQYNLVSKEAHQRLVTLLNEEMQSLWMENPYFEIPFGGPEEQSSYQEMMCYENFGHCYLVDFGTDRIWPTSEIIADHCDVNDQTLKGGILLIKKYLISAFSIIKHDFSTFSDALTIQSLHVRVMKCVLQLSQEKAPWFLINQTEIQHALQLSEEQMQIVRHTAKAYVYKVKKQRDKTSTKVWNPEQQKFLSVHDCTDYGYLFCEEITETAPCNKKDLGGNCPITLQPVNSSYLKVEPLKNGSYLILSGVSDCGIAAYKPVVVTLDTHRVCFGQELSPPLEPTSLFQVTIKIPVLNLHFPLLAGIIASLKELKIELFNTYDPVEKILERAERELFNANIHERRWPEWLGFLNEALSQLGPGVSTAMQLLTQLMVTLSEGALGTVFDFIYYFKFILVVFLSMFFTSLMAQFYRK
>ERV-Spuma-Ppi
EPYTKPVIVQKQVLGLPVVLHFDSSQMAKKYHLVSREAHQRLATLLNEEMQSLWMEHPDFEIPFGGPEEQSSYQEMMCYENFGHCYFVDFGTDRVWPTSEIIADHCDVNDQTLKGGILLIKKYLISAFSIIQHDFSTFSDALTIQSLHVRVMKCVLQLSQEKAPWLLINQTEIQHALRLSEEQMQIVRHTAKAYVYRVKKQRDKTSTKVWNPEQQKFLSVHGCVDYGYLFCEEITETAPCNKKDLGGNCPVTLQPVNASYLKVEPLKNGSYLILSGAPGCGVAAHKPAIVTLDTRRVCFGQELSPPLEPTALSQVTIQIPILNLHFPLLAGIIANLKELQIELFSTYDPVETILERAERALFSASLHERRWPEWLGLLNEALSQLGPGASSAMQLLTQLMVTLSEGALGTVLDFVYYFKFILVVFLSMFFTSLIAQFYRK
>ERV-Spuma-Spu
NPFTKPIVSQQSELMVPFTLNIDTRVLAYCSGLFSKKANIHLAKTIEDDLRDLDSRNAHFLVPGTDPWHQTSYADKMCFDSYGHCYFVSYEKLRKWPRPHVYADHRDANNINLRNGVYLVKDALTQVALIVKHDLAVLLDELIMEIVTR-LQKNFF?LSNGHVP?-?VNTTEIQQSLSLSDENMQILQHTVRALIFNMKPLPDSVLTDLLNMWNITYLHTDECQDFEYLFCKQITH?SPCGLNPPNTSSCTIRIQSNISLAFIDSLTNGSYLILAGQSKCNIPALQPSIVTVKNIVTCYGRQLFPPLNLRSMHSVTFFIPHFSLQFPLLTGIIAKLQRSEITLFNTHDAIEDTLQEVKQLLLRIDIHEGDFLLWLNRLATAISAAWPSLASMATYIAHAATSLGNSILGTGLQIITYL?PVIIAIVFILLLIIVIKIFWF
>ERV-Spuma.1-Hha
EPYPKPIVEREKILGIAQVLVLDEGQMAAAGHITSKESLHTLAEIIEEEMNILKKNTFEFNLPLEDPYTQKQYQHHRCYQEYGHCYLIDFEEKWQWPTKSIIADHVDLNDQNLRKGVYMLRDYSVQAFEAIYHDISMLEENIALQHLHIHLSSLRMTLIEGKVPWELINDTDIQYQLKLTDNQMRMVRKTAKALPYHIEQR---ARTKDWHLHGIKYLHLEQCNHDTYTVCDEVIETEPCGNRTG-SDCPVYTKAVQTPYIQIIAMKNGSYIIMSDTSECNIPKHQSSLITVNSTLTCYGYTFSPPLKTEEVQTADFEVPRIHLLLPHLAGVIAHLRNVEIQLTSTWESIKDLIARTEDTLAGV----------------------------------------------------------------------------
>ERV-Spuma.5-Cbo
EPFPKLIVAKERVLGISQILILDSDHMAEANNLGDPVGKKILIQLLNEEMKQLKDITLSFEIPLDGPQTQQEYIQKKCYHEFAHCYWIDYKEQRKWPEPQVIADHCDLNDKELSKGIHLL-DNLITFAEHTIDDVIQMSQTITTVMILSHIQNLRILLTEGKVDWNILNSTWIQEQLRVTDEIITLIRRTARGLAYDIQQWVNKP-KGVWEISEVRYLEVR-CYEQDYLICDEVIEHEPCGNQTG-SRCPIMVEPIVSPYLRIDLLKNGSYIVMTSLEECNVPPYQPSLITVHETLTCYGYEFKPPLRKNTVIQENIPVPPLSVSLPHMIGIIADLRRIKMELASSWDSVHDMIKRANT-LLRIDLHE?DVPQRLNRLLEFIADIWPAAAGAIKGIANRIKDLTSGIFGMASDLLAYAKPVIIGVVLLIILVLVIKLISW
>CoeEFV
RVVSIPLSLIRGLVQIPVNLVLNSKHLEQVAGIQSAKGRRMLSNNLVLLMEQAKLQNPSFEVASGSPEQPSSYLADQCFAELGHCYLIEYNQPRTLPDPYIMADECDENFVQLEQGFKVLQSSLMHTLRVLTKDTATLGDAIKVKQIEAQIQRGLALLENNKVPWALLNISNILERFNQSAEMNAVMRHTATAYLYNIKQVKQDFHYNQALDNNINYLKVKECYLRGFRYCDNWEKQLPCGKEPQTTQSCPITVKYSRTFAQVTSLGNGSYIIMVSYSECDIPSMRTVIVTPSTRMTCYNMTLFPLNVSRVNAMAEEGVTPFHLDFPILVAVIARLQDYEITLSYTHDNITQLLARSRQLLSMVRFEAAEIPQWLQLIGEGLIELIPQVKSAIEWGIDLTAKTITQTVTSVLQSLNFLVPVLIIAGVVFVLILVVKLFPQ
>NviFLERV-1
-------------------------------------------------------------------------------------------------------------------------------------------------------------LKSGKVPWSYLNVSSLFSRFNLTRSQRLMAQKSATYTMLHLEKLERLPFTVSEMSSVFLSVRDCDSSLGHSLVCQEITVHGACTASTPNLSCALRGLPVSFIAGKTHVLVNGSYVMLNEMDCCGMIAGIPYIVTVSHPVTCCGVLIFPPSHKTLESSIWPHIPTQNYNFDKLSRLKALLFHKKVYLTSACETFNLQVATTSSEIQSLLNTNLPIHFCELLHTISNASSKTGLVHVFKVVDSGVVSTFKAVVGIIPAAIHSLFSSFFGFVPILLCAIAAVVVLF
