# Supplementary material for: Avian and serpentine endogenous foamy viruses, and new insights into the macroevolutionary history of foamy viruses
Source: Virus Evol. 2020 Jan 12;6(1):vez057. doi: 10.1093/ve/vez057 (PMC6955096; doi:10.1093/ve/vez057)
Supplement: vez057_Supplementary_Data [file vez057_supplementary_data.zip › Table S1 Genomes searched for FV-like ERVs.xlsx]

## Sheet: Sheet1
Table S1 Genomes searched for FV-like ERVs
Animal	Accession prefix	Project type*	Targeted locus name	Organism	Bioproject	Biosample
Bird	JJRR01	WGS		Balearica regulorum gibbericeps	PRJNA212879	SAMN02318095
Bird	JMFK01	WGS		Buceros rhinoceros silvestris	PRJNA212887	SAMN02318191
Bird	JNOX01	WGS		Cuculus canorus	PRJNA212870	SAMN02298149
Bird	JNOY01	WGS		Tauraco erythrolophus	PRJNA212908	SAMN02339893
Bird	JPRR01	WGS		Haliaeetus leucocephalus	PRJNA237821	SAMN02664716
Bird	JMFX02	WGS		Charadrius vociferus	PRJNA212867	SAMN02296710
Bird	JMFW02	WGS		Tinamus guttatus	PRJNA212876	SAMN02316659
Bird	AVOS01	WGS		Chaetura pelagica	PRJNA210808	SAMN03018471
Bird	ABQF01	WGS		Taeniopygia guttata	PRJNA17289	SAMN02981239
Bird	AGAI01	WGS		Melopsittacus undulatus	PRJNA72527	SAMN02981360
Bird	AKZB01	WGS		Geospiza fortis	PRJNA156703	SAMN00839579
Bird	ANZD01	WGS		Pseudopodoces humilis	PRJNA175930	SAMN02981490
Bird	AOCU01	WGS		Amazona vittata	PRJNA171587	SAMN02981494
Bird	ADON01	WGS		Anas platyrhynchos	PRJNA46621	SAMN00011637
Bird	ARWJ01	WGS		Zonotrichia albicollis	PRJNA197293	SAMN02981528
Bird	AMXX01	WGS		Ara macao	PRJNA175470	SAMN02981465
Bird	AOUJ01	WGS		Ara macao	PRJNA189648	SAMN03000706
Bird	AGTO02	WGS		Ficedula albicollis	PRJNA75089	SAMN02981387
Bird	CAVT01	WGS		Serinus canaria	PRJEB1766	SAMEA3138919
Bird	JRUM01	WGS		Aquila chrysaetos canadensis	PRJNA256103	SAMN03079786
Bird	JMFJ01	WGS		Chlamydotis macqueenii	PRJNA212891	SAMN02324157
Bird	ADDD02	WGS		Meleagris gallopavo	PRJNA42129	SAMN02981253
Bird	LDEH01	WGS		Calidris pugnax	PRJNA281024	SAMN03491621
Bird	CZLE01	WGS		Calidris pugnax	PRJEB11427	SAMEA3535133
Bird	LNCF01	WGS		Sturnus vulgaris	PRJNA293892	SAMN04029017
Bird	LXOY01	WGS		Phylloscopus plumbeitarsus	PRJNA314915	SAMN04545452
Bird	LXPA01	WGS		Phylloscopus trochiloides viridanus	PRJNA238808	SAMN02646017
Bird	LXOZ01	WGS		Phylloscopus trochiloides trochiloides	PRJNA314720	SAMN04539782
Bird	JJRC01	WGS		Egretta garzetta	PRJNA232959	SAMN02596466
Bird	JJRD01	WGS		Tyto alba	PRJNA212909	SAMN02339894
Bird	JJRF01	WGS		Phaethon lepturus	PRJNA212902	SAMN02339888
Bird	JJRE01	WGS		Phoenicopterus ruber ruber	PRJNA212904	SAMN02339890
Bird	JJRG01	WGS		Pelecanus crispus	PRJNA212901	SAMN02339887
Bird	JJRH01	WGS		Nestor notabilis	PRJNA212900	SAMN02339299
Bird	JJRJ01	WGS		Merops nubicus	PRJNA212898	SAMN02338310
Bird	JJRI01	WGS		Mesitornis unicolor	PRJNA212899	SAMN02339298
Bird	JJRK01	WGS		Leptosomus discolor	PRJNA212897	SAMN02333687
Bird	JJRL01	WGS		Haliaeetus albicilla	PRJNA212896	SAMN02333670
Bird	JJRN01	WGS		Fulmarus glacialis	PRJNA212894	SAMN02324803
Bird	JJRM01	WGS		Gavia stellata	PRJNA212895	SAMN02324832
Bird	JJRO01	WGS		Eurypyga helias	PRJNA212893	SAMN02324546
Bird	JJRP01	WGS		Colius striatus	PRJNA212892	SAMN02324230
Bird	JJRQ01	WGS		Cariama cristata	PRJNA212889	SAMN02318733
Bird	JJRS01	WGS		Acanthisitta chloris	PRJNA212877	SAMN02318032
Bird	JJRT01	WGS		Struthio camelus australis	PRJNA212875	SAMN02316164
Bird	JJRV01	WGS		Calypte anna	PRJNA212866	SAMN02265252
Bird	JJRU01	WGS		Picoides pubescens	PRJNA212874	SAMN02314405
Bird	JMFP01	WGS		Pygoscelis adeliae	PRJNA235983	SAMN02596601
Bird	JMFQ01	WGS		Aptenodytes forsteri	PRJNA235982	SAMN02596600
Bird	JMFR01	WGS		Pterocles gutturalis	PRJNA212906	SAMN02339892
Bird	JMFS01	WGS		Podiceps cristatus	PRJNA212905	SAMN02339891
Bird	JMFT01	WGS		Cathartes aura	PRJNA212890	SAMN02319050
Bird	JMFU01	WGS		Antrostomus carolinensis	PRJNA212888	SAMN02318612
Bird	JMFV01	WGS		Apaloderma vittatum	PRJNA212878	SAMN02318033
Bird	JMFH01	WGS		Nipponia nippon	PRJNA232572	SAMN02596464
Bird	BASJ02	WGS		Coturnix japonica	PRJDB1146	SAMD00009971
Bird	JMFI01	WGS		Phalacrocorax carbo	PRJNA212903	SAMN02339889
Bird	JMFL01	WGS		Opisthocomus hoazin	PRJNA212873	SAMN02302474
Bird	JMFN01	WGS		Corvus brachyrhynchos	PRJNA212869	SAMN02297499
Bird	MBAE01	WGS		Passer domesticus	PRJNA255814	SAMN02929199
Bird	JDSB01	WGS		Aquila chrysaetos canadensis	PRJNA222866	SAMN02371870
Bird	JMFM02	WGS		Manacus vitellinus	PRJNA212872	SAMN02299332
Bird	PDCF01	WGS		Cyanistes caeruleus	PRJNA284903	SAMN03734925
Bird	QKXG01	WGS		Eopsaltria australis	PRJNA476023	SAMN09425179
Bird	CVIS01	WGS		Ficedula albicollis	PRJEB7359	SAMEA3166399
Bird	AOGC01	WGS		Anser cygnoides domesticus	PRJNA183603	SAMN01830643
Bird	LAII01	WGS		Zosterops lateralis melanops	PRJNA277310	SAMN03389315
Bird	LMAW01	WGS		Amazona aestiva	PRJNA294082	SAMN04014659
Bird	JRXK01	WGS		Parus major	PRJNA208335	SAMN03083587
Bird	LSZS01	WGS		Coturnix japonica	PRJNA292031	SAMN03989050
Bird	LVWP01	WGS		Lepidothrix coronata	PRJNA300662	SAMN04274560
Bird	JDSL01	WGS		Lyrurus tetrix tetrix	PRJNA179551	SAMN01814332
Bird	AWGU01	WGS		Colinus virginianus	PRJNA188411	SAMN02981558
Bird	KAAD01	TLS	ultra-conserved element locus	Abroscopus albogularis	PRJNA304409	SAMN04301695
Bird	KAAE01	TLS	ultra-conserved element locus	Timeliopsis fulvigula	PRJNA304409	SAMN04301696
Bird	KAAF01	TLS	ultra-conserved element locus	Acanthorhynchus tenuirostris	PRJNA304409	SAMN04301697
Bird	KAAG01	TLS	ultra-conserved element locus	Acrocephalus orientalis	PRJNA304409	SAMN04301698
Bird	KAAH01	TLS	ultra-conserved element locus	Aegithalos concinnus	PRJNA304409	SAMN04301699
Bird	KAAI01	TLS	ultra-conserved element locus	Aegithina lafresnayei	PRJNA304409	SAMN04301700
Bird	KAAJ01	TLS	ultra-conserved element locus	Ailuroedus buccoides	PRJNA304409	SAMN04301701
Bird	KAAK01	TLS	ultra-conserved element locus	Artamus cinereus	PRJNA304409	SAMN04301702
Bird	KAAL01	TLS	ultra-conserved element locus	Bleda syndactylus	PRJNA304409	SAMN04301703
Bird	KAAM01	TLS	ultra-conserved element locus	Bombycilla garrulus	PRJNA304409	SAMN04301704
Bird	KAAN01	TLS	ultra-conserved element locus	Certhia americana	PRJNA304409	SAMN04301705
Bird	KAAO01	TLS	ultra-conserved element locus	Chaetops aurantius	PRJNA304409	SAMN04301706
Bird	KAAP01	TLS	ultra-conserved element locus	Chelidorhynx hypoxanthus	PRJNA304409	SAMN04301707
Bird	KAAQ01	TLS	ultra-conserved element locus	Chloropsis sonnerati	PRJNA304409	SAMN04301708
Bird	KAAR01	TLS	ultra-conserved element locus	Cinclosoma punctatum	PRJNA304409	SAMN04301709
Bird	KAAS01	TLS	ultra-conserved element locus	Cinclus pallasii	PRJNA304409	SAMN04301710
Bird	KAAT01	TLS	ultra-conserved element locus	Cisticola anonymus	PRJNA304409	SAMN04301711
Bird	KAAU01	TLS	ultra-conserved element locus	Climacteris melanurus	PRJNA304409	SAMN04301712
Bird	KAAV01	TLS	ultra-conserved element locus	Cnemophilus loriae	PRJNA304409	SAMN04301713
Bird	KAAW01	TLS	ultra-conserved element locus	Edolisoma tenuirostre	PRJNA304409	SAMN04301714
Bird	KAAX01	TLS	ultra-conserved element locus	Cormobates leucophaeus	PRJNA304409	SAMN04301715
Bird	KAAY01	TLS	ultra-conserved element locus	Corvus corax	PRJNA304409	SAMN04301716
Bird	KAAZ01	TLS	ultra-conserved element locus	Culicicapa ceylonensis	PRJNA304409	SAMN04301717
Bird	KABA01	TLS	ultra-conserved element locus	Daphoenositta chrysoptera	PRJNA304409	SAMN04301718
Bird	KABB01	TLS	ultra-conserved element locus	Donacobius atricapilla	PRJNA304409	SAMN04301719
Bird	KABC01	TLS	ultra-conserved element locus	Dulus dominicus	PRJNA304409	SAMN04301720
Bird	KABD01	TLS	ultra-conserved element locus	Eopsaltria griseogularis	PRJNA304409	SAMN04301721
Bird	KABE01	TLS	ultra-conserved element locus	Eremophila alpestris	PRJNA304409	SAMN04301722
Bird	KABF01	TLS	ultra-conserved element locus	Erythrocercus mccallii	PRJNA304409	SAMN04301723
Bird	KABG01	TLS	ultra-conserved element locus	Estrilda melpoda	PRJNA304409	SAMN04301724
Bird	KABH01	TLS	ultra-conserved element locus	Eulacestoma nigropectus	PRJNA304409	SAMN04301725
Bird	KABI01	TLS	ultra-conserved element locus	Falcunculus frontatus	PRJNA304409	SAMN04301726
Bird	KABJ01	TLS	ultra-conserved element locus	Foulehaio carunculatus	PRJNA304409	SAMN04301727
Bird	KABK01	TLS	ultra-conserved element locus	Fringilla montifringilla	PRJNA304409	SAMN04301728
Bird	KABL01	TLS	ultra-conserved element locus	Furnarius rufus	PRJNA304409	SAMN04301729
Bird	KABM01	TLS	ultra-conserved element locus	Hirundo rustica	PRJNA304409	SAMN04301730
Bird	KABN01	TLS	ultra-conserved element locus	Hylia prasina	PRJNA304409	SAMN04301731
Bird	KABO01	TLS	ultra-conserved element locus	Hyliota flavigaster	PRJNA304409	SAMN04301732
Bird	KABP01	TLS	ultra-conserved element locus	Irena puella	PRJNA304409	SAMN04301733
Bird	KABQ01	TLS	ultra-conserved element locus	Lamprolia victoriae	PRJNA304409	SAMN04301734
Bird	KABR01	TLS	ultra-conserved element locus	Lanius excubitor	PRJNA304409	SAMN04301735
Bird	KABS01	TLS	ultra-conserved element locus	Loboparadisea sericea	PRJNA304409	SAMN04301736
Bird	KABT01	TLS	ultra-conserved element locus	Locustella lanceolata	PRJNA304409	SAMN04301737
Bird	KABU01	TLS	ultra-conserved element locus	Machaerirhynchus nigripectus	PRJNA304409	SAMN04301738
Bird	KABV01	TLS	ultra-conserved element locus	Macrosphenus flavicans	PRJNA304409	SAMN04301739
Bird	KABW01	TLS	ultra-conserved element locus	Malurus alboscapulatus	PRJNA304409	SAMN04301740
Bird	KAEB01	TLS	ultra-conserved element locus	Melanocharis versteri	PRJNA304409	SAMN04301741
Bird	KAEC01	TLS	ultra-conserved element locus	Meliphaga montana	PRJNA304409	SAMN04301742
Bird	KAED01	TLS	ultra-conserved element locus	Menura novaehollandiae	PRJNA304409	SAMN04301743
Bird	KABX01	TLS	ultra-conserved element locus	Modulatrix stictigula	PRJNA304409	SAMN04301745
Bird	KABY01	TLS	ultra-conserved element locus	Mohoua albicilla	PRJNA304409	SAMN04301746
Bird	KABZ01	TLS	ultra-conserved element locus	Monarcha takatsukasae	PRJNA304409	SAMN04301747
Bird	KAEE01	TLS	ultra-conserved element locus	Microeca papuana	PRJNA304409	SAMN04301744
Bird	KACA01	TLS	ultra-conserved element locus	Motacilla alba	PRJNA304409	SAMN04301748
Bird	KACB01	TLS	ultra-conserved element locus	Muscicapa striata	PRJNA304409	SAMN04301749
Bird	KACC01	TLS	ultra-conserved element locus	Leptocoma sperata	PRJNA304409	SAMN04301750
Bird	KACD01	TLS	ultra-conserved element locus	Nicator chloris	PRJNA304409	SAMN04301751
Bird	KACE01	TLS	ultra-conserved element locus	Oedistoma iliolophus	PRJNA304409	SAMN04301752
Bird	KACF01	TLS	ultra-conserved element locus	Oreocharis arfaki	PRJNA304409	SAMN04301753
Bird	KACG01	TLS	ultra-conserved element locus	Oreoica gutturalis	PRJNA304409	SAMN04301754
Bird	KACI01	TLS	ultra-conserved element locus	Orthonyx temminckii	PRJNA304409	SAMN04301756
Bird	KACJ01	TLS	ultra-conserved element locus	Orthotomus castaneiceps	PRJNA304409	SAMN04301757
Bird	KACL01	TLS	ultra-conserved element locus	Pachycephala vitiensis	PRJNA304409	SAMN04301759
Bird	KACK01	TLS	ultra-conserved element locus	Oxylabes madagascariensis	PRJNA304409	SAMN04301758
Bird	KACM01	TLS	ultra-conserved element locus	Panurus biarmicus	PRJNA304409	SAMN04301760
Bird	KACN01	TLS	ultra-conserved element locus	Paradisaea minor	PRJNA304409	SAMN04301761
Bird	KACO01	TLS	ultra-conserved element locus	Pardalotus striatus	PRJNA304409	SAMN04301762
Bird	KACR01	TLS	ultra-conserved element locus	Pericrocotus divaricatus	PRJNA304409	SAMN04301765
Bird	KACQ01	TLS	ultra-conserved element locus	Passer domesticus	PRJNA304409	SAMN04301764
Bird	KACS01	TLS	ultra-conserved element locus	Petroica multicolor	PRJNA304409	SAMN04301766
Bird	KACP01	TLS	ultra-conserved element locus	Parus major	PRJNA304409	SAMN04301763
Bird	KACT01	TLS	ultra-conserved element locus	Peucedramus taeniatus	PRJNA304409	SAMN04301767
Bird	KACU01	TLS	ultra-conserved element locus	Philesturnus carunculatus	PRJNA304409	SAMN04301768
Bird	KACV01	TLS	ultra-conserved element locus	Phylloscopus trochilus	PRJNA304409	SAMN04301769
Bird	KACX01	TLS	ultra-conserved element locus	Hydrornis cyanea	PRJNA304409	SAMN04301771
Bird	KACW01	TLS	ultra-conserved element locus	Picathartes gymnocephalus	PRJNA304409	SAMN04301770
Bird	KACZ01	TLS	ultra-conserved element locus	Pnoepyga pusilla	PRJNA304409	SAMN04301773
Bird	KACY01	TLS	ultra-conserved element locus	Ploceus cucullatus	PRJNA304409	SAMN04301772
Bird	KADA01	TLS	ultra-conserved element locus	Pomatostomus superciliosus	PRJNA304409	SAMN04301774
Bird	KACH01	TLS	ultra-conserved element locus	Oriolus chinensis	PRJNA304409	SAMN04301755
Bird	KADB01	TLS	ultra-conserved element locus	Prionops plumatus	PRJNA304409	SAMN04301775
Bird	KADC01	TLS	ultra-conserved element locus	Progne subis	PRJNA304409	SAMN04301776
Bird	KADD01	TLS	ultra-conserved element locus	Promerops gurneyi	PRJNA304409	SAMN04301777
Bird	KADE01	TLS	ultra-conserved element locus	Prunella fulvescens	PRJNA304409	SAMN04301778
Bird	KADF01	TLS	ultra-conserved element locus	Psaltriparus minimus	PRJNA304409	SAMN04301779
Bird	KADG01	TLS	ultra-conserved element locus	Psophodes occidentalis	PRJNA304409	SAMN04301780
Bird	KADH01	TLS	ultra-conserved element locus	Pteruthius flaviscapis	PRJNA304409	SAMN04301781
Bird	KADI01	TLS	ultra-conserved element locus	Ptilonorhynchus violaceus	PRJNA304409	SAMN04301782
Bird	KADJ01	TLS	ultra-conserved element locus	Ptilorrhoa leucosticta	PRJNA304409	SAMN04301783
Bird	KADK01	TLS	ultra-conserved element locus	Pycnonotus jocosus	PRJNA304409	SAMN04301784
Bird	KADL01	TLS	ultra-conserved element locus	Regulus regulus	PRJNA304409	SAMN04301785
Bird	KADM01	TLS	ultra-conserved element locus	Remiz coronatus	PRJNA304409	SAMN04301786
Bird	KADN01	TLS	ultra-conserved element locus	Rhagologus leucostigma	PRJNA304409	SAMN04301787
Bird	KADO01	TLS	ultra-conserved element locus	Rhipidura javanica	PRJNA304409	SAMN04301788
Bird	KADP01	TLS	ultra-conserved element locus	Seicercus montis	PRJNA304409	SAMN04301789
Bird	KADQ01	TLS	ultra-conserved element locus	Sitta europaea	PRJNA304409	SAMN04301790
Bird	KADR01	TLS	ultra-conserved element locus	Struthidea cinerea	PRJNA304409	SAMN04301791
Bird	KADS01	TLS	ultra-conserved element locus	Sturnus vulgaris	PRJNA304409	SAMN04301792
Bird	KADT01	TLS	ultra-conserved element locus	Sylvia nana	PRJNA304409	SAMN04301793
Bird	KADU01	TLS	ultra-conserved element locus	Sylvietta virens	PRJNA304409	SAMN04301794
Bird	KADV01	TLS	ultra-conserved element locus	Tesia cyaniventer	PRJNA304409	SAMN04301795
Bird	KADW01	TLS	ultra-conserved element locus	Timalia pileata	PRJNA304409	SAMN04301796
Bird	KADX01	TLS	ultra-conserved element locus	Toxorhamphus novaeguineae	PRJNA304409	SAMN04301797
Bird	KADY01	TLS	ultra-conserved element locus	Troglodytes troglodytes	PRJNA304409	SAMN04301798
Bird	KADZ01	TLS	ultra-conserved element locus	Vidua regia	PRJNA304409	SAMN04301799
Bird	KAEA01	TLS	ultra-conserved element locus	Vireo solitarius	PRJNA304409	SAMN04301800
Bird	MDLI01	WGS		Setophaga coronata coronata	PRJNA325157	SAMN05224218
Bird	MOXI01	WGS		Tympanuchus cupido pinnatus	PRJNA330991	SAMN05433571
Bird	MLQY01	WGS		Falco peregrinus	PRJNA347893	SAMN02981425
Bird	MLQZ01	WGS		Columba livia	PRJNA347893	SAMN02981415
Bird	MUGN01	WGS		Taeniopygia guttata	PRJNA368994	SAMN02981239
Bird	MUGM01	WGS		Calypte anna	PRJNA368994	SAMN02265252
Bird	JPSR02	WGS		Corvus cornix cornix	PRJNA192205	SAMN02143031
Bird	LSYS01	WGS		Patagioenas fasciata monilis	PRJNA308039	SAMN04386172
Bird	MTSP01	WGS		Numida meleagris	PRJNA352321	SAMN05969731
Bird	MVNZ02	WGS		Corvus cornix cornix	PRJNA358092	SAMN02143031
Bird	KAEG01	TLS	ultra-conserved element locus	Aimophila rufescens	PRJNA318526	SAMN04857231
Bird	KAEH01	TLS	ultra-conserved element locus	Ammodramus leconteii	PRJNA318526	SAMN04857232
Bird	KAEI01	TLS	ultra-conserved element locus	Ammodramus savannarum	PRJNA318526	SAMN04857233
Bird	KAEJ01	TLS	ultra-conserved element locus	Amphispiza bilineata	PRJNA318526	SAMN04857234
Bird	KAEK01	TLS	ultra-conserved element locus	Arremon aurantiirostris	PRJNA318526	SAMN04857235
Bird	KAEL01	TLS	ultra-conserved element locus	Arremon brunneinucha	PRJNA318526	SAMN04857236
Bird	KAEM01	TLS	ultra-conserved element locus	Arremonops rufivirgatus	PRJNA318526	SAMN04857237
Bird	KAEN01	TLS	ultra-conserved element locus	Artemisiospiza belli	PRJNA318526	SAMN04857238
Bird	KAEO01	TLS	ultra-conserved element locus	Atlapetes citrinellus	PRJNA318526	SAMN04857239
Bird	KAEP01	TLS	ultra-conserved element locus	Atlapetes gutturalis	PRJNA318526	SAMN04857240
Bird	KAEQ01	TLS	ultra-conserved element locus	Calamospiza melanocorys	PRJNA318526	SAMN04857241
Bird	KAER01	TLS	ultra-conserved element locus	Chlorospingus ophthalmicus	PRJNA318526	SAMN04857242
Bird	KAES01	TLS	ultra-conserved element locus	Chondestes grammacus	PRJNA318526	SAMN04857243
Bird	KAET01	TLS	ultra-conserved element locus	Junco phaeonotus	PRJNA318526	SAMN04857244
Bird	KAEU01	TLS	ultra-conserved element locus	Melospiza melodia	PRJNA318526	SAMN04857245
Bird	KAEV01	TLS	ultra-conserved element locus	Kieneria aberti	PRJNA318526	SAMN04857246
Bird	KAEW01	TLS	ultra-conserved element locus	Melozone leucotis	PRJNA318526	SAMN04857247
Bird	KAEX01	TLS	ultra-conserved element locus	Oriturus superciliosus	PRJNA318526	SAMN04857248
Bird	KAEY01	TLS	ultra-conserved element locus	Passerculus sandwichensis	PRJNA318526	SAMN04857249
Bird	KAEZ01	TLS	ultra-conserved element locus	Passerella iliaca	PRJNA318526	SAMN04857250
Bird	KAFA01	TLS	ultra-conserved element locus	Aimophila ruficauda	PRJNA318526	SAMN04857251
Bird	KAFB01	TLS	ultra-conserved element locus	Pezopetes capitalis	PRJNA318526	SAMN04857252
Bird	KAFC01	TLS	ultra-conserved element locus	Pipilo chlorurus	PRJNA318526	SAMN04857253
Bird	KAFD01	TLS	ultra-conserved element locus	Pooecetes gramineus	PRJNA318526	SAMN04857254
Bird	KAFE01	TLS	ultra-conserved element locus	Aimophila strigiceps	PRJNA318526	SAMN04857255
Bird	KAFF01	TLS	ultra-conserved element locus	Spizelloides arborea	PRJNA318526	SAMN04857256
Bird	KAFG01	TLS	ultra-conserved element locus	Spizella atrogularis	PRJNA318526	SAMN04857257
Bird	KAFH01	TLS	ultra-conserved element locus	Zonotrichia atricapilla	PRJNA318526	SAMN04857258
Bird	KAFI01	TLS	ultra-conserved element locus	Geothlypis trichas	PRJNA318526	SAMN04857259
Bird	KAFJ01	TLS	ultra-conserved element locus	Icterus gularis	PRJNA318526	SAMN04857260
Bird	LXGM01	WGS		Phylloscopus trochilus acredula	PRJNA319295	SAMN04881205
Bird	LABU01	WGS		Anser cygnoides	PRJNA253976	SAMN02898389
Bird	NDFG01	WGS		Sporophila hypoxantha	PRJNA382416	SAMN06754710
Bird	NEVG01	WGS		Nannopterum harrisi	PRJNA327123	SAMN05301669
Bird	NFMC01	WGS		Nannopterum auritus	PRJNA327123	SAMN06226698
Bird	NFMD01	WGS		Urile pelagicus	PRJNA327123	SAMN06832911
Bird	NFME01	WGS		Nannopterum brasilianus	PRJNA327123	SAMN06832916
Bird	MUZQ01	WGS		Lonchura striata domestica	PRJNA369279	SAMN06283872
Bird	AWGT02	WGS		Colinus virginianus	PRJNA188411	SAMN02981558
Bird	MCFN01	WGS		Callipepla squamata	PRJNA301734	SAMN04255336
Bird	NOIJ01	WGS		Anas platyrhynchos	PRJNA392350	SAMN07337762
Bird	NOIK01	WGS		Anas zonorhyncha	PRJNA392350	SAMN07337763
Bird	AADN05	WGS		Gallus gallus	PRJNA13342	SAMN02981218
Bird	KAFW01	TLS	ultra-conserved element locus	Aphelocoma californica oocleptica	PRJNA317781	SAMN04910020
Bird	KAFX01	TLS	ultra-conserved element locus	Aphelocoma wollweberi arizonae	PRJNA317781	SAMN04909996
Bird	KAFY01	TLS	ultra-conserved element locus	Aphelocoma wollweberi arizonae	PRJNA317781	SAMN04909997
Bird	KAFZ01	TLS	ultra-conserved element locus	Aphelocoma wollweberi wollweberi	PRJNA317781	SAMN04910002
Bird	KAGA01	TLS	ultra-conserved element locus	Aphelocoma wollweberi wollweberi	PRJNA317781	SAMN04910003
Bird	KAGB01	TLS	ultra-conserved element locus	Aphelocoma wollweberi wollweberi	PRJNA317781	SAMN04910014
Bird	KAGC01	TLS	ultra-conserved element locus	Aphelocoma ultramarina ultramarina	PRJNA317781	SAMN04910011
Bird	KAGD01	TLS	ultra-conserved element locus	Aphelocoma wollweberi wollweberi	PRJNA317781	SAMN04910012
Bird	KAGE01	TLS	ultra-conserved element locus	Aphelocoma wollweberi wollweberi	PRJNA317781	SAMN04910013
Bird	KAGF01	TLS	ultra-conserved element locus	Aphelocoma wollweberi couchii	PRJNA317781	SAMN04910016
Bird	KAGG01	TLS	ultra-conserved element locus	Aphelocoma wollweberi arizonae	PRJNA317781	SAMN04909998
Bird	KAGH01	TLS	ultra-conserved element locus	Aphelocoma wollweberi potosina	PRJNA317781	SAMN04910008
Bird	KAGI01	TLS	ultra-conserved element locus	Aphelocoma wollweberi potosina	PRJNA317781	SAMN04910007
Bird	KAGJ01	TLS	ultra-conserved element locus	Aphelocoma wollweberi couchii	PRJNA317781	SAMN04910015
Bird	KAGK01	TLS	ultra-conserved element locus	Aphelocoma wollweberi wollweberi	PRJNA317781	SAMN04910017
Bird	KAGL01	TLS	ultra-conserved element locus	Aphelocoma wollweberi potosina	PRJNA317781	SAMN04910001
Bird	KAGM01	TLS	ultra-conserved element locus	Aphelocoma wollweberi gracilis	PRJNA317781	SAMN04909999
Bird	KAGN01	TLS	ultra-conserved element locus	Aphelocoma wollweberi couchii	PRJNA317781	SAMN04910000
Bird	KAGO01	TLS	ultra-conserved element locus	Aphelocoma wollweberi wollweberi	PRJNA317781	SAMN04910018
Bird	KAGP01	TLS	ultra-conserved element locus	Aphelocoma ultramarina colimae	PRJNA317781	SAMN04910004
Bird	KAGQ01	TLS	ultra-conserved element locus	Aphelocoma wollweberi potosina	PRJNA317781	SAMN04910009
Bird	KAGR01	TLS	ultra-conserved element locus	Aphelocoma ultramarina ultramarina	PRJNA317781	SAMN04910010
Bird	KAGS01	TLS	ultra-conserved element locus	Aphelocoma ultramarina colimae	PRJNA317781	SAMN04910005
Bird	KAGT01	TLS	ultra-conserved element locus	Aphelocoma wollweberi couchii	PRJNA317781	SAMN04910006
Bird	KAGU01	TLS	ultra-conserved element locus	Aphelocoma wollweberi arizonae	PRJNA317781	SAMN04909995
Bird	KAFV01	TLS	ultra-conserved element locus	Aphelocoma woodhouseii nevadae	PRJNA317781	SAMN04910019
Bird	NOXD01	WGS		Uria lomvia	PRJNA395774	SAMN07414775
Bird	KBAF01	TLS	conserved non-exonic element	Dromaius novaehollandiae	PRJNA380137	SAMN06628349
Bird	KBAG01	TLS	conserved non-exonic element	Nothoprocta perdicaria	PRJNA380138	SAMN06628350
Bird	NIFN01	WGS		Strix occidentalis caurina	PRJNA338167	SAMN05525316
Bird	OAMK01	WGS		Saxicola maurus maurus	PRJEB19453	SAMEA94256668
Bird	NXHY01	WGS		Anser brachyrhynchus	PRJNA404647	SAMN07629812
Bird	NDXB01	WGS		Agapornis roseicollis	PRJNA355979	SAMN06099614
Bird	PEDO01	WGS		Anas platyrhynchos platyrhynchos	PRJNA403935	SAMN07569716
Bird	KBUA01	TLS	ultra-conserved element locus	Actenoides lindsayi	PRJNA415434	SAMN07822836
Bird	KBUB01	TLS	ultra-conserved element locus	Alcedo atthis	PRJNA415434	SAMN07822837
Bird	KBUC01	TLS	ultra-conserved element locus	Caridonax fulgidus	PRJNA415434	SAMN07822838
Bird	KBUD01	TLS	ultra-conserved element locus	Ceryle rudis	PRJNA415434	SAMN07822839
Bird	KBUE01	TLS	ultra-conserved element locus	Ceyx collectoris	PRJNA415434	SAMN07822840
Bird	KBUF01	TLS	ultra-conserved element locus	Chloroceryle inda	PRJNA415434	SAMN07822841
Bird	KBUG01	TLS	ultra-conserved element locus	Clytoceyx rex	PRJNA415434	SAMN07822842
Bird	KBUH01	TLS	ultra-conserved element locus	Coracias abyssinicus	PRJNA415434	SAMN07822843
Bird	KBUI01	TLS	ultra-conserved element locus	Corythornis cristatus	PRJNA415434	SAMN07822844
Bird	KBUJ01	TLS	ultra-conserved element locus	Dacelo gaudichaud	PRJNA415434	SAMN07822845
Bird	KBUK01	TLS	ultra-conserved element locus	Halcyon senegalensis	PRJNA415434	SAMN07822846
Bird	KBUL01	TLS	ultra-conserved element locus	Hylomanes momotula	PRJNA415434	SAMN07822847
Bird	KBUM01	TLS	ultra-conserved element locus	Ceyx lecontei	PRJNA415434	SAMN07822848
Bird	KBUN01	TLS	ultra-conserved element locus	Lacedo pulchella	PRJNA415434	SAMN07822849
Bird	KBUO01	TLS	ultra-conserved element locus	Megaceryle alcyon	PRJNA415434	SAMN07822850
Bird	KBUP01	TLS	ultra-conserved element locus	Melidora macrorrhina	PRJNA415434	SAMN07822851
Bird	KBUQ01	TLS	ultra-conserved element locus	Pelargopsis capensis	PRJNA415434	SAMN07822852
Bird	KBUR01	TLS	ultra-conserved element locus	Syma megarhyncha	PRJNA415434	SAMN07822853
Bird	KBUS01	TLS	ultra-conserved element locus	Tanysiptera sylvia	PRJNA415434	SAMN07822854
Bird	KBUT01	TLS	ultra-conserved element locus	Todiramphus tutus	PRJNA415434	SAMN07822855
Bird	KBUU01	TLS	ultra-conserved element locus	Todus angustirostris	PRJNA415434	SAMN07822856
Bird	PDMY01	WGS		Gallus gallus	PRJNA412424	SAMN07713967
Bird	AKCR02	WGS		Columba livia	PRJNA167554	SAMN02981415
Bird	LXVZ01	WGS		Limosa lapponica baueri	PRJNA321163	SAMN05417616
Bird	NFZL01	WGS		Psittacula krameri	PRJNA377329	SAMN06459718
Bird	PEJO01	WGS		Acridotheres javanicus	PRJNA415335	SAMN07828064
Bird	PKOH01	WGS		Zonotrichia albicollis	PRJNA341682	SAMN05726874
Bird	PPHD01	WGS		Bambusicola thoracicus	PRJNA396570	SAMN07428836
Bird	PWAB01	WGS		Empidonax traillii	PRJNA437496	SAMN08663748
Bird	LTAT01	WGS		Hemignathus virens	PRJNA252695	SAMN02854552
Bird	NDGW01	WGS		Spheniscus mendiculus	PRJNA382168	SAMN06701113
Bird	NDGX01	WGS		Spheniscus magellanicus	PRJNA382168	SAMN06701112
Bird	NDGY01	WGS		Spheniscus magellanicus	PRJNA382168	SAMN06701111
Bird	NDGZ01	WGS		Spheniscus magellanicus	PRJNA382168	SAMN06701110
Bird	NDHA01	WGS		Spheniscus humboldti	PRJNA382168	SAMN06701109
Bird	NDHB01	WGS		Spheniscus humboldti	PRJNA382168	SAMN06701108
Bird	NDHC01	WGS		Pygoscelis antarcticus	PRJNA382168	SAMN06701107
Bird	NDHD01	WGS		Pygoscelis antarcticus	PRJNA382168	SAMN06701106
Bird	NDHE01	WGS		Pygoscelis papua	PRJNA382168	SAMN06701105
Bird	NDHF01	WGS		Pygoscelis papua	PRJNA382168	SAMN06701104
Bird	NDHG01	WGS		Pygoscelis adeliae	PRJNA382168	SAMN06701103
Bird	NDHH01	WGS		Pygoscelis adeliae	PRJNA382168	SAMN06701102
Bird	QEEU01	WGS		Athene cunicularia	PRJNA431202	SAMN08961563
Bird	PTEV01	WGS		Rhea americana	PRJNA433110	SAMN08476460
Bird	PTEW01	WGS		Nothoprocta perdicaria	PRJNA433110	SAMN08476459
Bird	PTEX01	WGS		Eudromia elegans	PRJNA433110	SAMN08476458
Bird	PTEY01	WGS		Dromaius novaehollandiae	PRJNA433110	SAMN08476457
Bird	PTEZ01	WGS		Crypturellus cinnamomeus	PRJNA433110	SAMN08476456
Bird	PTFA01	WGS		Casuarius casuarius	PRJNA433110	SAMN08476455
Bird	PTFB01	WGS		Apteryx rowi	PRJNA433110	SAMN08476454
Bird	PTFC01	WGS		Apteryx owenii	PRJNA433110	SAMN08476453
Bird	PTFD01	WGS		Apteryx haastii	PRJNA433110	SAMN08476452
Bird	PTJI01	WGS		Pterocnemia pennata	PRJNA433110	SAMN08476461
Bird	QKYM01	WGS		Chlamydotis undulata undulata	PRJNA473697	SAMN09281226
Bird	QORP01	WGS		Corvus hawaiiensis	PRJNA475267	SAMN09383001
Bird	JRFT01	WGS		Chrysolophus pictus	PRJNA257945	SAMN02980944
Bird	QGNR01	WGS		Syrmaticus mikado	PRJNA389983	SAMN07211794
Bird	QVAJ01	WGS		Mixornis gularis	PRJNA392017	SAMN07281160
Bird	QUSF01	WGS		Erythrura gouldiae	PRJNA478907	SAMN09689584
Bird	QJSC01	WGS		Calidris pygmaea	PRJNA419629	SAMN09355691
Bird	QRBI01	WGS		Hirundo rustica rustica	PRJNA481100	SAMN09657529
Bird	RAHK01	WGS		Paradisaea raggiana	PRJNA491255	SAMN10096787
Bird	RAHL01	WGS		Paradisaea rubra	PRJNA491255	SAMN10096786
Bird	RAHM01	WGS		Parotia lawesii	PRJNA491255	SAMN10096785
Bird	RAHN01	WGS		Cicinnurus regius	PRJNA491255	SAMN10096784
Bird	RAHO01	WGS		Diphyllodes magnificus	PRJNA491255	SAMN10096783
Bird	QZWM01	WGS		Junco hyemalis	PRJNA493001	SAMN10120167
Bird	RHJV01	WGS		Anas platyrhynchos	PRJNA496533	SAMN10245527
Bird	PYIH01	WGS		Pipra filicauda	PRJNA445296	SAMN08774045
Bird	RQIO01	WGS		Amazona collaria	PRJNA490036	SAMN10023852
Bird	RXGC01	WGS		Corapipo altera	PRJNA505529	SAMN10424454
Bird	RRCB01	WGS		Taeniopygia guttata	PRJNA489098	SAMN02981239
Bird	RRCC01	WGS		Taeniopygia guttata	PRJNA489099	SAMN02981239
Bird	RRCD01	WGS		Calypte anna	PRJNA489139	SAMN02265252
Bird	RRCE01	WGS		Calypte anna	PRJNA489140	SAMN02265252
Bird	RDMT01	WGS		Neopelma chrysocephalum	PRJNA445439	SAMN08784363
Bird	RSEF01	WGS		Himantopus himantopus leucocephalus	PRJNA503940	SAMN10386166
Bird	RXXE01	WGS		Strigops habroptila	PRJNA489135	SAMN09948751
Bird	RXXF01	WGS		Strigops habroptila	PRJNA489134	SAMN09948751
Bird	SAYO01	WGS		Recurvirostra avosetta	PRJNA508229	SAMN10518521
Bird	QCWP01	WGS		Phasianus colchicus	PRJNA449162	SAMN08888240
Bird	BJBW01	WGS		Scolopax mira	PRJDB7801	SAMD00156786
Bird	BJBX01	WGS		Accipiter nisus	PRJDB7807	SAMD00156791
Bird	BJBY01	WGS		Dendrocopos noguchii	PRJDB7802	SAMD00156787
Bird	BJBZ01	WGS		Haliaeetus albicilla	PRJDB7806	SAMD00156790
Bird	BJCA01	WGS		Lagopus muta japonica	PRJDB7799	SAMD00156785
Bird	BJCB01	WGS		Bubo blakistoni	PRJDB7800	SAMD00160568
Bird	KBUY01	TLS	ultra-conserved element locus	Myrmotherula assimilis	PRJNA429941	SAMN08362703
Bird	AKMT01	WGS		Falco peregrinus	PRJNA159791	SAMN02981425
Bird	AKMU01	WGS		Falco cherrug	PRJNA168071	SAMN02981426
Bird	KCKL01	TLS	ultra-conserved element locus	Harpactes mackloti	PRJNA494020	SAMN10147543
Bird	KCKM01	TLS	ultra-conserved element locus	Apaloderma aequatoriale	PRJNA494020	SAMN10147544
Bird	KCPG01	TLS	ultra-conserved element locus	Xanthomixis zosterops	PRJNA480834	SAMN10450385
Bird	KCPH01	TLS	ultra-conserved element locus	Xenicus gilviventris	PRJNA480834	SAMN10450386
Bird	KCPI01	TLS	ultra-conserved element locus	Xenops minutus	PRJNA480834	SAMN10450387
Bird	KCPJ01	TLS	ultra-conserved element locus	Zeledonia coronata	PRJNA480834	SAMN10450388
Bird	KCPK01	TLS	ultra-conserved element locus	Zosterops everetti	PRJNA480834	SAMN10450389
Bird	KCMX01	TLS	ultra-conserved element locus	Myiobius villosus	PRJNA480834	SAMN10450324
Bird	KCMY01	TLS	ultra-conserved element locus	Mystacornis crossleyi	PRJNA480834	SAMN10450325
Bird	KCMZ01	TLS	ultra-conserved element locus	Neomixis viridis	PRJNA480834	SAMN10450326
Bird	KCNA01	TLS	ultra-conserved element locus	Neopipo cinnamomea	PRJNA480834	SAMN10450327
Bird	KCNB01	TLS	ultra-conserved element locus	Nephelomyias lintoni	PRJNA480834	SAMN10450328
Bird	KCNC01	TLS	ultra-conserved element locus	Nesillas typica	PRJNA480834	SAMN10450329
Bird	KCND01	TLS	ultra-conserved element locus	Nesospingus speculiferus	PRJNA480834	SAMN10450330
Bird	KCNE01	TLS	ultra-conserved element locus	Nestor notabilis	PRJNA480834	SAMN10450331
Bird	KCNF01	TLS	ultra-conserved element locus	Notiomystis cincta	PRJNA480834	SAMN10450332
Bird	KCNG01	TLS	ultra-conserved element locus	Onychorhynchus coronatus	PRJNA480834	SAMN10450333
Bird	KCNH01	TLS	ultra-conserved element locus	Oreoica gutturalis	PRJNA480834	SAMN10450334
Bird	KCNI01	TLS	ultra-conserved element locus	Oxyruncus cristatus	PRJNA480834	SAMN10450335
Bird	KCNJ01	TLS	ultra-conserved element locus	Passerella iliaca	PRJNA480834	SAMN10450336
Bird	KCNK01	TLS	ultra-conserved element locus	Peltops blainvillii	PRJNA480834	SAMN10450337
Bird	KCNL01	TLS	ultra-conserved element locus	Phaenicophilus palmarum	PRJNA480834	SAMN10450338
Bird	KCNM01	TLS	ultra-conserved element locus	Philepitta castanea	PRJNA480834	SAMN10450339
Bird	KCNN01	TLS	ultra-conserved element locus	Pholidornis rushiae	PRJNA480834	SAMN10450340
Bird	KCNO01	TLS	ultra-conserved element locus	Phonygammus keraudrenii	PRJNA480834	SAMN10450341
Bird	KCNP01	TLS	ultra-conserved element locus	Pipra filicauda	PRJNA480834	SAMN10450342
Bird	KCNQ01	TLS	ultra-conserved element locus	Piprites chloris	PRJNA480834	SAMN10450343
Bird	KCNR01	TLS	ultra-conserved element locus	Pitohui dichrous	PRJNA480834	SAMN10450344
Bird	KCNS01	TLS	ultra-conserved element locus	Erythropitta erythrogaster	PRJNA480834	SAMN10450345
Bird	KCNT01	TLS	ultra-conserved element locus	Pityriasis gymnocephala	PRJNA480834	SAMN10450346
Bird	KCNU01	TLS	ultra-conserved element locus	Platylophus galericulatus	PRJNA480834	SAMN10450347
Bird	KCNV01	TLS	ultra-conserved element locus	Platyrinchus saturatus	PRJNA480834	SAMN10450348
Bird	KCNW01	TLS	ultra-conserved element locus	Poecilotriccus latirostris	PRJNA480834	SAMN10450349
Bird	KCNX01	TLS	ultra-conserved element locus	Polioptila caerulea	PRJNA480834	SAMN10450350
Bird	KCNY01	TLS	ultra-conserved element locus	Psittacula alexandri	PRJNA480834	SAMN10450351
Bird	KCNZ01	TLS	ultra-conserved element locus	Psittacus erithacus	PRJNA480834	SAMN10450352
Bird	KCOA01	TLS	ultra-conserved element locus	Psophodes cristatus	PRJNA480834	SAMN10450353
Bird	KCOB01	TLS	ultra-conserved element locus	Ptilogonys caudatus	PRJNA480834	SAMN10450354
Bird	KCOC01	TLS	ultra-conserved element locus	Pygiptila stellaris	PRJNA480834	SAMN10450355
Bird	KCOD01	TLS	ultra-conserved element locus	Pyrrhocorax pyrrhocorax	PRJNA480834	SAMN10450356
Bird	KCOE01	TLS	ultra-conserved element locus	Regulus calendula	PRJNA480834	SAMN10450357
Bird	KCOF01	TLS	ultra-conserved element locus	Rhinocrypta lanceolata	PRJNA480834	SAMN10450358
Bird	KCOG01	TLS	ultra-conserved element locus	Rhodinocichla rosea	PRJNA480834	SAMN10450359
Bird	KCOH01	TLS	ultra-conserved element locus	Napothera rabori	PRJNA480834	SAMN10450360
Bird	KCOI01	TLS	ultra-conserved element locus	Salpornis spilonota	PRJNA480834	SAMN10450361
Bird	KCOJ01	TLS	ultra-conserved element locus	Sapayoa aenigma	PRJNA480834	SAMN10450362
Bird	KCOK01	TLS	ultra-conserved element locus	Schiffornis major	PRJNA480834	SAMN10450363
Bird	KCOL01	TLS	ultra-conserved element locus	Sclerurus rufigularis	PRJNA480834	SAMN10450364
Bird	KCOM01	TLS	ultra-conserved element locus	Scotocerca inquieta	PRJNA480834	SAMN10450365
Bird	KCON01	TLS	ultra-conserved element locus	Seiurus aurocapilla	PRJNA480834	SAMN10450366
Bird	KCOO01	TLS	ultra-conserved element locus	Setophaga magnolia	PRJNA480834	SAMN10450367
Bird	KCOP01	TLS	ultra-conserved element locus	Smithornis rufolateralis	PRJNA480834	SAMN10450368
Bird	KCOQ01	TLS	ultra-conserved element locus	Spindalis zena	PRJNA480834	SAMN10450369
Bird	KCOR01	TLS	ultra-conserved element locus	Spizella passerina	PRJNA480834	SAMN10450370
Bird	KCOS01	TLS	ultra-conserved element locus	Strepera graculina	PRJNA480834	SAMN10450371
Bird	KCOT01	TLS	ultra-conserved element locus	Strigops habroptila	PRJNA480834	SAMN10450372
Bird	KCOU01	TLS	ultra-conserved element locus	Sturnella neglecta	PRJNA480834	SAMN10450373
Bird	KCOV01	TLS	ultra-conserved element locus	Tachuris rubrigastra	PRJNA480834	SAMN10450374
Bird	KCOW01	TLS	ultra-conserved element locus	Tangara arthus	PRJNA480834	SAMN10450375
Bird	KCOX01	TLS	ultra-conserved element locus	Tchagra senegalus	PRJNA480834	SAMN10450376
Bird	KCOY01	TLS	ultra-conserved element locus	Tephrodornis virgatus	PRJNA480834	SAMN10450377
Bird	KCOZ01	TLS	ultra-conserved element locus	Thamnophilus doliatus	PRJNA480834	SAMN10450378
Bird	KCPA01	TLS	ultra-conserved element locus	Tichodroma muraria	PRJNA480834	SAMN10450379
Bird	KCPB01	TLS	ultra-conserved element locus	Tityra cayana	PRJNA480834	SAMN10450380
Bird	KCPC01	TLS	ultra-conserved element locus	Pellorneum pyrrogenys	PRJNA480834	SAMN10450381
Bird	KCPD01	TLS	ultra-conserved element locus	Turdus albicollis	PRJNA480834	SAMN10450382
Bird	KCPE01	TLS	ultra-conserved element locus	Tyrannus albogularis	PRJNA480834	SAMN10450383
Bird	KCPF01	TLS	ultra-conserved element locus	Urocynchramus pylzowi	PRJNA480834	SAMN10450384
Bird	KCKN01	TLS	ultra-conserved element locus	Berenicornis comatus	PRJNA494020	SAMN10147554
Bird	KCKO01	TLS	ultra-conserved element locus	Alcedo argentata	PRJNA494020	SAMN10147556
Bird	KCKP01	TLS	ultra-conserved element locus	Euptilotis neoxenus	PRJNA494020	SAMN10147545
Bird	KCKQ01	TLS	ultra-conserved element locus	Harpactes ardens	PRJNA494020	SAMN10147546
Bird	KCKR01	TLS	ultra-conserved element locus	Harpactes erythrocephalus	PRJNA494020	SAMN10147547
Bird	KCKS01	TLS	ultra-conserved element locus	Harpactes oreskios	PRJNA494020	SAMN10147548
Bird	KCKT01	TLS	ultra-conserved element locus	Leptosomus discolor	PRJNA494020	SAMN10147557
Bird	KCKU01	TLS	ultra-conserved element locus	Otus elegans	PRJNA494020	SAMN10147558
Bird	KCKV01	TLS	ultra-conserved element locus	Pharomachrus antisianus	PRJNA494020	SAMN10147549
Bird	KCKW01	TLS	ultra-conserved element locus	Priotelus roseigaster	PRJNA494020	SAMN10147550
Bird	KCKX01	TLS	ultra-conserved element locus	Priotelus temnurus	PRJNA494020	SAMN10147551
Bird	KCKY01	TLS	ultra-conserved element locus	Trogon personatus	PRJNA494020	SAMN10147552
Bird	KCKZ01	TLS	ultra-conserved element locus	Trogon violaceus	PRJNA494020	SAMN10147553
Bird	KCLA01	TLS	ultra-conserved element locus	Upupa epops	PRJNA494020	SAMN10147555
Bird	KCLB01	TLS	ultra-conserved element locus	Acanthiza cinerea	PRJNA480834	SAMN10450276
Bird	KCLC01	TLS	ultra-conserved element locus	Amazona autumnalis	PRJNA480834	SAMN10450277
Bird	KCLD01	TLS	ultra-conserved element locus	Ammodramus savannarum	PRJNA480834	SAMN10450278
Bird	KCLE01	TLS	ultra-conserved element locus	Atrichornis rufescens	PRJNA480834	SAMN10450279
Bird	KCLF01	TLS	ultra-conserved element locus	Buphagus erythrorhynchus	PRJNA480834	SAMN10450280
Bird	KCLG01	TLS	ultra-conserved element locus	Cacatua sulphurea	PRJNA480834	SAMN10450281
Bird	KCLH01	TLS	ultra-conserved element locus	Calcarius lapponicus	PRJNA480834	SAMN10450282
Bird	KCLI01	TLS	ultra-conserved element locus	Calyptomena viridis	PRJNA480834	SAMN10450283
Bird	KCLJ01	TLS	ultra-conserved element locus	Calyptophilus tertius	PRJNA480834	SAMN10450284
Bird	KCLK01	TLS	ultra-conserved element locus	Caracara cheriway	PRJNA480834	SAMN10450285
Bird	KCLL01	TLS	ultra-conserved element locus	Chloropsis cochinchinensis	PRJNA480834	SAMN10450286
Bird	KCLM01	TLS	ultra-conserved element locus	Cholornis unicolor	PRJNA480834	SAMN10450287
Bird	KCLN01	TLS	ultra-conserved element locus	Coereba flaveola	PRJNA480834	SAMN10450288
Bird	KCLO01	TLS	ultra-conserved element locus	Colluricincla harmonica	PRJNA480834	SAMN10450289
Bird	KCLP01	TLS	ultra-conserved element locus	Conopophaga aurita	PRJNA480834	SAMN10450290
Bird	KCLQ01	TLS	ultra-conserved element locus	Cotinga nattererii	PRJNA480834	SAMN10450291
Bird	KCLR01	TLS	ultra-conserved element locus	Dasyornis broadbenti	PRJNA480834	SAMN10450292
Bird	KCLS01	TLS	ultra-conserved element locus	Dendrocolaptes sanctithomae	PRJNA480834	SAMN10450293
Bird	KCLT01	TLS	ultra-conserved element locus	Dicrurus aeneus	PRJNA480834	SAMN10450294
Bird	KCLU01	TLS	ultra-conserved element locus	Dyaphorophyia castanea	PRJNA480834	SAMN10450295
Bird	KCLV01	TLS	ultra-conserved element locus	Spelaeornis formosus	PRJNA480834	SAMN10450296
Bird	KCLW01	TLS	ultra-conserved element locus	Emberiza citrinella	PRJNA480834	SAMN10450297
Bird	KCLX01	TLS	ultra-conserved element locus	Erpornis zantholeuca	PRJNA480834	SAMN10450298
Bird	KCLY01	TLS	ultra-conserved element locus	Eulacestoma nigropectus	PRJNA480834	SAMN10450299
Bird	KCLZ01	TLS	ultra-conserved element locus	Eupetes macrocerus	PRJNA480834	SAMN10450300
Bird	KCMA01	TLS	ultra-conserved element locus	Eurylaimus ochromalus	PRJNA480834	SAMN10450301
Bird	KCMB01	TLS	ultra-conserved element locus	Formicarius analis	PRJNA480834	SAMN10450302
Bird	KCMC01	TLS	ultra-conserved element locus	Grallaria haplonota	PRJNA480834	SAMN10450303
Bird	KCMD01	TLS	ultra-conserved element locus	Graueria vittata	PRJNA480834	SAMN10450304
Bird	KCME01	TLS	ultra-conserved element locus	Hylocitrea bonensis	PRJNA480834	SAMN10450305
Bird	KCMF01	TLS	ultra-conserved element locus	Hypocolius ampelinus	PRJNA480834	SAMN10450306
Bird	KCMG01	TLS	ultra-conserved element locus	Hypothymis azurea	PRJNA480834	SAMN10450307
Bird	KCMH01	TLS	ultra-conserved element locus	Icteria virens	PRJNA480834	SAMN10450308
Bird	KCMI01	TLS	ultra-conserved element locus	Icterus cucullatus	PRJNA480834	SAMN10450309
Bird	KCMJ01	TLS	ultra-conserved element locus	Ifrita kowaldi	PRJNA480834	SAMN10450310
Bird	KCMK01	TLS	ultra-conserved element locus	Irena cyanogastra	PRJNA480834	SAMN10450311
Bird	KCML01	TLS	ultra-conserved element locus	Leiothrix lutea	PRJNA480834	SAMN10450312
Bird	KCMM01	TLS	ultra-conserved element locus	Megalurus palustris	PRJNA480834	SAMN10450313
Bird	KCMN01	TLS	ultra-conserved element locus	Melampitta lugubris	PRJNA480834	SAMN10450314
Bird	KCMO01	TLS	ultra-conserved element locus	Melanopareia maranonica	PRJNA480834	SAMN10450315
Bird	KCMP01	TLS	ultra-conserved element locus	Melloria quoyi	PRJNA480834	SAMN10450316
Bird	KCMQ01	TLS	ultra-conserved element locus	Micrastur semitorquatus	PRJNA480834	SAMN10450317
Bird	KCMR01	TLS	ultra-conserved element locus	Microhierax erythrogenys	PRJNA480834	SAMN10450318
Bird	KCMS01	TLS	ultra-conserved element locus	Microligea palustris	PRJNA480834	SAMN10450319
Bird	KCMT01	TLS	ultra-conserved element locus	Mimus polyglottos	PRJNA480834	SAMN10450320
Bird	KCMU01	TLS	ultra-conserved element locus	Mionectes striaticollis	PRJNA480834	SAMN10450321
Bird	KCMV01	TLS	ultra-conserved element locus	Mitrospingus cassinii	PRJNA480834	SAMN10450322
Bird	KCMW01	TLS	ultra-conserved element locus	Moho nobilis	PRJNA480834	SAMN10450323
Bird	SMUU01	WGS		Grus nigricollis	PRJNA523951	SAMN11096029
Bird	BDFF02	WGS		Ciconia boyciana	PRJDB4709	SAMD00050841
Bird	BDFG02	WGS		Grus japonensis	PRJDB4708	SAMD00050840
Bird	BDFH02	WGS		Gallirallus okinawae	PRJDB4707	SAMD00050839
Bird	QZWQ01	WGS		Pavo cristatus	PRJNA413288	SAMN07739105
Bird	SNRU01	WGS		Branta canadensis	PRJNA524684	SAMN11031539
Bird	SPOS01	WGS		Centrocercus minimus	PRJNA529426	SAMN11266852
Bird	SWKX01	WGS		Lonchura striata domestica	PRJNA369279	SAMN11521339
Bird	VDDG01	WGS		Anser indicus	PRJNA542959	SAMN11890447
Bird	MCBO03	WGS		Manacus vitellinus	PRJNA335611	SAMN02299332
Bird	OBHQ01	WGS		Cyanistes caeruleus	PRJEB21236	SAMEA104125939
Bird	UFQG02	WGS		Aquila chrysaetos chrysaetos	PRJEB27699	SAMEA994725
Bird	SZQC01	WGS		Anomalopteryx didiformis	PRJNA433423	SAMN08482543
Bird	SZQD01	WGS		Anomalopteryx didiformis	PRJNA534317	SAMN08482543
Bird	VKJK01	WGS		Serinus canaria	PRJNA548289	SAMN12017177
Bird	SWJQ01	WGS		Zosterops borbonicus	PRJNA530916	SAMN11339519
Bird	STGZ01	WGS		Zosterops pallidus	PRJNA530916	SAMN11339534
Bird	VKGD01	WGS		Tachycineta bicolor	PRJNA553513	SAMN12236919
Bird	CABFKB01	WGS		Streptopelia turtur	PRJEB32725	SAMEA994735
Bird	CABFKC01	WGS		Streptopelia turtur	PRJEB32724	SAMEA994735
Bird	CABFWM01	WGS		Aquila chrysaetos chrysaetos	PRJEB33298	SAMEA994725
Bird	CABFNF01	WGS		Camarhynchus parvulus	PRJEB32528	SAMEA5603054
Bird	QWTY01	WGS		Pseudorectes ferrugineus	PRJNA487682	SAMN09908057
Snake	JPMF01	WGS		Crotalus pyrrhus	PRJNA255393	SAMN02918464
Snake	AEQU02	WGS		Python bivittatus	PRJNA61243	SAMN02981298
Snake	AZIM01	WGS		Ophiophagus hannah	PRJNA201683	SAMN02439592
Snake	JTGP01	WGS		Vipera berus berus	PRJNA170536	SAMN02780930
Snake	LFLD01	WGS		Thamnophis sirtalis	PRJNA189551	SAMN03759628
Snake	JTLQ01	WGS		Pantherophis guttatus	PRJNA268069	SAMN03202658
Snake	BCNE02	WGS		Protobothrops mucrosquamatus	PRJDB4386	SAMD00043515
Snake	LVCR01	WGS		Crotalus horridus	PRJNA181087	SAMN01815951
Snake	BFFQ01	WGS		Protobothrops flavoviridis	PRJDB5507	SAMD00115727
Snake	QLTV01	WGS		Thermophis baileyi	PRJNA473624	SAMN09279788
Snake	ULFQ01	WGS		Notechis scutatus	PRJEB27871	SAMEA4800209
Snake	ULFR01	WGS		Pseudonaja textilis	PRJEB27869	SAMEA4800208
Snake	BHEV01	WGS		Emydocephalus ijimae	PRJDB7221	SAMD00132326
Snake	BHFR01	WGS		Laticauda colubrina	PRJDB7284	SAMD00134349
Snake	BHFT01	WGS		Laticauda laticaudata	PRJDB7226	SAMD00132327
Snake	PDHV02	WGS		Crotalus viridis viridis	PRJNA413201	SAMN07738522
Snake	RSAD01	WGS		Hydrophis hardwickii	PRJNA506024	SAMN10441168
Snake	RSAE01	WGS		Hydrophis cyanocinctus	PRJNA506024	SAMN10441167
Snake	BHFS01	WGS		Hydrophis melanocephalus	PRJDB7271	SAMD00134211
*Project type keys:
WGS: Whole Genome Sequencing
TLS: Targeted Locus Study
