# Supplementary material for: Avian and serpentine endogenous foamy viruses, and new insights into the macroevolutionary history of foamy viruses
Source: Virus Evol. 2020 Jan 12;6(1):vez057. doi: 10.1093/ve/vez057 (PMC6955096; doi:10.1093/ve/vez057)
Supplement: vez057_Supplementary_Data [file vez057_supplementary_data.zip › Table S2 Viruses used in this study and their hosts.xlsx]

## Sheet: Sheet1
Table S2 Viruses used in this study and their hosts
Host [common name (species name)]	Virus [full name (abbreviation)]	Virus group	GenBank accession number/Reference	Strain	Other common names
Eastern chimpanzee (Pan troglodytes schweinfurthii)	simian foamy virus Pan troglodytes schweinfurthii (SFVpsc)	Ape FV	KX087159	human isolate HSRV clone 13 (SFVpsc_huHSRV.13)	PFV; CFV; HSRV; SFVcpz(hu); HFV
Central chimpanzee (Pan troglodytes troglodytes)	simian foamy virus Pan troglodytes troglodytes (SFVptr)	Ape FV	KT211263 (env only)	human isolate BAD327 (SFVptr_hu.Pyl106)
Western chimpanzee (Pan troglodytes verus)	simian foamy virus Pan troglodytes verus (SFVpve)	Ape FV	U04327/NC_001364	SFVpve	SFVcpz
Western lowland gorilla (Gorilla gorilla sp.)	simian foamy virus Gorilla gorilla gorilla (SFVggo)	Ape FV	JQ867465	human isolate BAD468 (SFVggo_huBAD468)
Orangutan (Pongo pygmaeus)	simian foamy virus Pongo pygmaeus pygmaeus (SFVppy)	Ape FV	AJ544579	serotype 11, strain bella (SFVppy_bella)	SFV type 11; SFVora
Japanese macaque (Macaca fuscata)	simian foamy virus Macaca fuscata (SFVmfu)	Old World monkey FV	AB923518	Isolate WK1, clone pJM356 (SFVmfu_WK1.pJM356)	Japanese macaque SFV; SFVjm
Rhesus macaque (Macaca mulatta)	simian foamy virus Macaca mulatta (SFVmmu)	Old World monkey FV	JN801175	R289HybAGM (SFVmmu_R289HybAGM)
Taiwanese macaque (Macaca cyclopis)	simian foamy virus Macaca cyclopis (SFVmcy)	Old World monkey FV	KF026286	serotype 2, strain FV34 (SFVmcy_FV34[RF])	SFV type 2; SFVmac; SFVmcy-2
Grivet (Cercopithecus aethiops)	simian foamy virus Chlorocebus aethiops (SFVcae)	Old World monkey FV	M74895/NC_010820	strain LK3 (SFVcae_LK3)	African green monkey SFV; SFVagm; SFVagm-3
Guenon/putty-nosed monkey (Cercopithecus nictitans)	simian foamy virus Cercopithecus nictitans (SFVcni)	Old World monkey FV	JQ867466	human isolate AG16 (SFVcni_huAG16)
Capuchin (Sapajus xanthosternos)	simian foamy virus Sapajus xanthosternos (SFVsxa)	New World monkey FV	KP143760	isolate Z17 (SFVsxa_Z17)
Squirrel monkey (Saimiri sciureus)	simian foamy virus Saimiri sciureus (SFVssc)	New World monkey FV	GU356394	serotype 4, strain 1224 (SFVssc_1224)	SFV type 4; SFVsqu
Common marmoset (Callithrix jacchus)	simian foamy virus Callithrix jacchus (SFVcja)	New World monkey FV	GU356395	isolate FXV (SFVcja_FXV)	SFVmar
Spider monkey (Ateles sp.)	simian foamy virus Ateles species (SFVaxx)	New World monkey FV	EU010385	serotype 8, strain S-140, Hooks40 (SFVaxx_Hooks40)	SFV type 8; SFVspm
Galago (Otolemur crassicaudatus)	simian foamy virus Otolemur crassicaudatus (SFVocr)	Prosimian FV	KM233624	type 5, strain 1557 (SFVocr_1557)	SFV type 5; SFVgal
Cow (Bos taurus)	bovine foamy virus Bos taurus (BFVbta)	Fereungulata FV	U94514/NC_001831	BSV-11 (BFVbta_BSV11)	BSV, BFV
Horse (Equus caballus)	equine foamy virus Equus caballus (EFVeca)	Fereungulata FV	AF201902	isolate clone 1 (EFVeca_1)	EFV
Cat (Felis catus)	feline foamy virus Felis catus (FFVfca)	Fereungulata FV	Y08851	type FUV7 (FFVfca_FUV7)	FSV, FFV
Puma (Puma concolor)	feline foamy virus Puma concolor (FFVpco)	Fereungulata FV	KC292054	X102 (FFVpco_X102)
Intermediate horseshoe bat (Rhinolophus affinis)	chiropteran foamy virus Rhinolophus affinis (CFVraf)	Chiropteran FV	JQ814855	isolate 1 (CFVraf_1)	RaFV-1
Aye-aye (Daubentonia madagascariensis)	prosimian foamy virus aye-aye (PSFVaye)	Prosimian FV†	[1,2]
Two-toed sloth (Choloepus hoffmanni)	endogenous foamy virus Choloepus hoffmanni (SloEFV)	Xenarthran FV†	[3]
Cape golden mole (Chrysochloris asiatica)	endogenous foamy virus Chrysochloris asiatica (ChrEFV)	Afrotherian FV†	[1]
Panther gecko (Paroedura picta)	endogenous foamy virus Paroedura picta (ERV-Spuma-Ppi)	Reptilian FV†	[4]
Schlegel's Japanese gecko (Gekko japonicus)	endogenous foamy virus Gekko japonicus (ERV-Spuma-Gja)	Reptilian FV†	[4]
Tuatara (Sphenodon punctatus)	endogenous foamy virus Sphenodon punctatus (ERV-Spuma-Spu)	Reptilian FV†	[4,5]
Eastern newt (Notophthalmus viridescens)	foamy virus-like endogenous retrovirus Notophthalmus viridescens (NViFLERV)	Amphibian FV†	[6]
Coelacanth (Latimeria chalumnae)	endogenous foamy virus Latimeria chalumnae (CoeEFV)	Lobe-finned fish FV†	[7]
Midas cichlid (Amphilophus citrinellus)	foamy virus-like endogenous retrovirus Amphilophus citrinellus (AciFLERV)	Ray-finned fish FV†	[6]
Annual killifish (Austrofundulus limnaeus)	foamy virus-like endogenous retrovirus Austrofundulus limnaeus (AciFLERV)	Ray-finned fish FV†	[6]
Platyfish (Xiphophorus maculatus)	platyfish endogenous foamy virus (platyfishEFV)	Ray-finned fish FV†	[8]
† endogenous FV
References
1. Katzourakis, A.; Aiewsakun, P.; Jia, H.; Wolfe, N.D.; LeBreton, M.; Yoder, A.D.; Switzer, W.M. Discovery of prosimian and afrotherian foamy viruses and potential cross species transmissions amidst stable and ancient mammalian co-evolution. Retrovirology 2014, 11, 61.
2. Han, G.-Z.; Worobey, M. An endogenous foamy virus in the aye-aye (Daubentonia madagascariensis). J. Virol. 2012, 86, 7696–7698.
3. Katzourakis, A.; Gifford, R.J.; Tristem, M.; Gilbert, M.T.P.; Pybus, O.G. Macroevolution of complex retroviruses. Science 2009, 325, 1512.
4. Aiewsakun, P.; Simmonds, P.; Katzourakis, A. The first co-opted endogenous foamy viruses and the evolutionary history of reptilian foamy viruses. Viruses 2019, 11, 641.
5. Wei, X.; Chen, Y.; Duan, G.; Holmes, E.C.; Cui, J. A reptilian endogenous foamy virus sheds light on the early evolution of retroviruses. Virus Evol. 2019, 5, vez001.
6. Aiewsakun, P.; Katzourakis, A. Marine origin of retroviruses in the early Palaeozoic Era. Nat. Commun. 2017, 8, 13954.
7. Han, G.-Z.; Worobey, M. An endogenous foamy-like viral element in the coelacanth genome. PLoS Pathog. 2012, 8, e1002790.
8. Schartl, M.; Walter, R.B.; Shen, Y.; Garcia, T.; Catchen, J.; Amores, A.; Braasch, I.; Chalopin, D.; Volff, J.-N.; Lesch, K.-P.; et al. The genome of the platyfish, Xiphophorus maculatus, provides insights into evolutionary adaptation and several complex traits. Nat. Genet. 2013, 45, 567–572.
