# Supplementary material for: Avian and serpentine endogenous foamy viruses, and new insights into the macroevolutionary history of foamy viruses
Source: Virus Evol. 2020 Jan 12;6(1):vez057. doi: 10.1093/ve/vez057 (PMC6955096; doi:10.1093/ve/vez057)
Supplement: vez057_Supplementary_Data [file vez057_supplementary_data.zip › Table S3 Evolutionary timescales of animals and their FVs.xlsx]

## Sheet: Sheet1
Table S3 Evolutionary timescales of animals and their FVs
Node	Host						Gag							Pol							Env
	Evolutionary event	Timescale (million year)				Reference	Evolutionary event	Amino acid substitutions (s/n)			Timescale (myr)			Evolutionary event	Amino acid substitutions (s/n)			Timescale (myr)			Evolutionary event	Amino acid substitutions (s/n)			Timescale (myr)
		Median	95% range		SD			Median	95% range		Median	95% range			Median	95% range		Median	95% range			Median	95% range		Median	95% range
			Lower	Upper					Lower	Upper		Lower	Upper			Lower	Upper		Lower	Upper			Lower	Upper		Lower	Upper
FV-host co-speciation nodes/TDRP model calibrating nodes
I	Eastern and Central chimpanzee split	0.27	0.18	0.37	0.0510213	[1]					N/A							N/A							N/A
II	Western and Eastern/Central chimpanzee split	0.96	0.7	1.22	0.132655	[1]	Western chimpanzee FV and Eastern chimpanzee FV split	0.0398919	0.0203139	0.0649732				Western chimpanzee FV and Eastern chimpanzee FV split	0.0182582	0.0112524	0.0260178				Western chimpanzee FV and Eastern chimpanzee FV split	0.0341434	0.0233254	0.0463862
III	Chimpanzee and gorilla split	8.3	6.58	10.07	0.903078	[2]	Chimpanzee FV and gorilla FV split	0.0955851	0.0621589	0.134388				Chimpanzee FV and gorilla FV split	0.07284	0.0574449	0.0904673				Chimpanzee FV and gorilla FV split	0.0908327	0.0683924	0.11482
IV	Chimpanzee/gorilla and orangutan split	16.52	13.45	19.68	1.61227	[2]								Chimpanzee/gorilla FV and orangutan FV split	0.12577	0.10445	0.148891
V	Japanese macaque and Rhesus macaque split	1.53	0.9	2.29	0.387762	[2]															Japanese macaque FV and Rhesus macaque FV split	0.0182521	0.00982278	0.0280073
VI	Japanese/Rhesus macaque and Taiwanese macaque split	1.8	1.09	2.55	0.38266	[2]															Japanese/Rhesus macaque FV and Taiwanese macaque FV split	0.0273451	0.0174697	0.0385018
VII	Grivet and guenon split (Cercopithecini monkey group)	8.22	6.6	10.01	0.913282	[2]	Grivet FV and guenon FV split	0.0649518	0.038063	0.0979698				Grivet FV and guenon FV split	0.0481204	0.035716	0.0617923				Grivet FV and guenon FV split	0.0495153	0.0346441	0.0655306
VIII	Macaque and Cercopithecini monkey split	11.5	9.18	13.85	1.199	[2]	Macaque FV and Cercopithecini FV split	0.190583	0.141197	0.246409				Macaque FV and Cercopithecini FV split	0.0824491	0.0675145	0.0982017				Macaque FV and Cercopithecini FV split	0.103616	0.0815954	0.127401
IX	Ape and Old World monkey split (Catarrhini group)	31.56	22.66	37.88	4.5409	[2]								Ape FV and Old World monkey FV split	0.147368	0.128313	0.168159				Ape FV and Old World monkey FV split	0.221589	0.185683	0.25956
X	Squirrel monkey and capuchin split	15.4	9.59	20.67	2.96434	[2]
XI	Squirrel monkey/capuchin and marmoset split (Cebidae monkey group)	19.95	15.66	24.03	2.18882	[2]
XII	Cebidae monkey and spider monkey split	22.76	18.14	27.08	2.35719	[2]	Cebidae monkey FV and spider monkey FV split	0.343351	0.257002	0.437265				Cebidae monkey FV and spider monkey FV split	0.202593	0.173095	0.236137				Cebidae monkey FV and spider monkey FV split	0.279355	0.23394	0.326584
XIII	Catarrhini and New World monkey split (Simiiformes group)	43.47	38.55	48.36	2.51025	[2]								Catarrhini FV and New World monkey FV split	0.300592	0.264014	0.335776
XIV	Galago and lemur split (Strepsirrhini group)	68.74	58.77	76.61	5.08683	[2]
XV	Simiiformes and Strepsirrhini split	87.18	75.9	98.64	5.84705	[2]
XVI	Cat and puma split	9.7	8.8	13.9	2.1429	[3]
XVII	Cow and Horse split	87.3	85.3	88.8	1.02043	[4]
XVIII	Cat and cow/horse split	88.7	86.7	90.7	1.02043	[4]								Feline FV and bovine/equine FV split	0.332141	0.291072	0.377337
XIX	Euarchontoglires and Laurasiatheria split (Boreoeutheria group)	98.9	96.2	101.6	1.37758	[4]								Euarchontoglires FV and Laurasiatheria FV split	0.385959	0.344214	0.430833				Euarchontoglires FV and Laurasiatheria FV split	0.592916	0.501161	0.693131
XX	Exafroplacentalia (Boreoeutheria and Xenarthra) basal split	101.1	97.8	104.4	1.6837	[4]	Exafroplacentalia FV basal split	0.77133	0.633319	0.931369				Exafroplacentalia FV basal split	0.528951	0.455118	0.611263
XXI	Euteria basal radiation	101.3	93.9	108.7	3.77558	[4]															Eutheria FV basal split	0.809755	0.671093	0.965973
XXII	Amphibian and amniote split	351.8	347.6	358.3	3.31639	[3]								Amphibian FV and amniote FV split	1.24678	0.976252	1.51283
Nodes with their timescales inferred under the TDRP models
	Mammal/bird/snake basal radiation	312	294	323	9.18384	[3]	Mammalian, avian, and serpentine FV basal radiation	1.12624	0.864199	1.41487	138.716	90.3636	201.605	Mammalian, avian, and serpentine FV basal radiation	0.653219	0.558399	0.753059	159.161	132.537	188.807	Mammalian, avian, and serpentine FV basal radiation	1.01967	0.689934	1.41223	158.596	86.019	225.707
	Snake/lizard/iguana (Toxicofera group) basal radiation	167	155	179	6.12256	[3]
	Branching of the gecko lineage from other reptiles	201	190	206	5.61235	[3]															Branching of the gecko FVs from other FVs	1.31425	0.759436	1.69227	212.105	84.5889	292.429
	Branching of the tuatara lineage from other reptiles	252	242	257	5.10213	[3]	Branching of the tuatara FV from other FVs	1.29591	0.947041	1.686	164.944	97.1242	254.051	Branching of the tuatara FV from other FVs	0.89746	0.766302	1.03741	242.018	202.189	285.181
	Amniote and lobe finned fish basal split	413	404	423	5.10213	[3]								Amniote and lobe finned fish FV basal split	1.03312	0.770117	1.21551	288.272	211.119	352.944	Amniote and lobe finned fish FV basal split	1.76041	0.687486	2.60209	292.784	80.4862	515.296
References
1. Stone AC, Battistuzzi FU, Kubatko LS, Perry GH, Trudeau E, Lin H, et al. More reliable estimates of divergence times in Pan using complete mtDNA sequences and accounting for population structure. Philos Trans R Soc Lond B Biol Sci. 2010;365: 3277–3288.
2. Perelman P, Johnson WE, Roos C, Seuánez HN, Horvath JE, Moreira MAM, et al. A molecular phylogeny of living primates. PLoS Genet. 2011;7: e1001342.
3. Kumar S, Stecher G, Suleski M, Hedges SB. TimeTree: A resource for timelines, timetrees, and divergence times. Mol Biol Evol. 2017;34: 1812–1819.
4. Bininda-Emonds ORP, Cardillo M, Jones KE, MacPhee RDE, Beck RMD, Grenyer R, et al. The delayed rise of present-day mammals. Nature. Nature Publishing Group; 2007;446: 507–512.
